# Supplementary material for: Essential Oils Prime Epigenetic and Metabolomic Changes in Tomato Defense Against Fusarium oxysporum
Source: Front Plant Sci. 2022 Mar 29;13:804104. doi: 10.3389/fpls.2022.804104 (PMC9002333; doi:10.3389/fpls.2022.804104)
Supplement: Supplementary Table 2 — List of selected genes induced by AEO in presence of the fungus. [file Table_2.xlsx]

## Sheet: Hoja1
	GENE_ID	log2Ratio	FDR	Gene_name	Description	Best-hit-arabi-name	Best-hit-arabi-Gene-name
	Solyc03g034417.1	12.123	0.0197042
	Solyc06g064990.3	8.9571	1.73955e-07		GDSL esterase/lipase 5-like (AHRD V3.3 *** A0A1U8FAQ0_CAPAN)
	Solyc02g080610.3	7.761	0.000224358		Ankyrin repeat (AHRD V3.3 *** A0A200PYZ7_9MAGN)	AT1G62050
	Solyc04g008530.2	7.54795	0.000240055		TRAF-like family protein (AHRD V3.3 *** F4J556_ARATH)	AT3G17380
	Solyc03g036470.2	7.4459	5.34266e-05
	Solyc01g103330.3	7.44445	0.0149061		Unknown protein
	Solyc09g064760.2	7.41843	0.000340757		Exonuclease family protein (AHRD V3.3 --* AT2G48100.8)
	Solyc08g013930.3	7.36041	0.0208026		Peroxidase (AHRD V3.3 *** K4CJ27_SOLLC)	AT5G24070	PER61
	Solyc09g082290.3	7.17458	0.000663608		Bifunctional inhibitor/lipid-transfer protein/seed storage 2S albumin superfamily protein (AHRD V3.3 *-* A0A2U1NA97_ARTAN)	AT3G22620
	ENSRNA050030288	7.11731	0.0278492	U6
	Solyc07g009100.3	7.02031	0.0331286		defensin-like protein 19 (AHRD V3.3 *** A0A1S4AH79_TOBAC)
	Solyc01g108975.1	6.91159	0.0340296
	Solyc03g044950.2	6.90803	0.0363777		Calcium uniporter protein 1, mitochondrial (AHRD V3.3 *** A0A2G3D389_CAPCH)
	Solyc06g051550.3	6.88498	0.0054145		fe inefficient	AT2G28160	FIT
	Solyc09g082280.3	6.61433	0.00717628		Lipid transfer protein (AHRD V3.3 *** K7WVB3_SOLTU)
	Solyc02g091085.1	6.59277	0.00245937
	Solyc07g042220.2	6.55221	0.00245382		Beta-galactosidase (AHRD V3.3 *** A0A2G3AC89_CAPAN)	AT5G20710	BGAL7
	Solyc01g109740.3	6.53221	0.00137992		Pectinesterase (AHRD V3.3 *** A0A200Q992_9MAGN)	AT2G21610	PE11
	Solyc08g074250.2	6.5256	0.00167925		Disease resistance protein (AHRD V3.3 *** A0A2U1Q201_ARTAN)
	Solyc07g054750.1	6.51969	0.00383923		Wound-responsive family protein (AHRD V3.3 *-* A0A2U1LJB1_ARTAN)
	Solyc03g025490.3	6.2719	0.00531275		2-oxoglutarate (2OG) and Fe(II)-dependent oxygenase superfamily protein (AHRD V3.3 *** A0A2U1MKA4_ARTAN)	AT4G23340
	Solyc03g083847.1	6.07412	0.00600625
	Solyc03g044350.2	6.0658	0.00867395		Transcription elongation factor (AHRD V3.3 *** A0A200Q6X7_9MAGN)
	Solyc06g011440.1	6.02738	0.0137868		Unknown protein
	Solyc05g006790.2	5.99819	0.0177579		Actin cross-linking protein (AHRD V3.3 *** Q0WQH3_ARATH)	AT1G27100
	Solyc03g112710.1	5.97762	0.0259006		SKP1-like protein (AHRD V3.3 *** C3V9V9_CITMA)
	Solyc12g005440.1	5.94297	0.0156083		HXXXD-type acyl-transferase family protein (AHRD V3.3 *** F4JBC7_ARATH)
	Solyc07g009090.3	5.92618	0.00974907		defensin-like protein 19 (AHRD V3.3 *** A0A1S4AH79_TOBAC)
	Solyc10g005240.3	5.90124	0.010346		R2R3MYB transcription factor 67	AT3G12720	ATY53
	Solyc12g015920.2	5.77791	0.018017		Heavy metal-associated isoprenylated plant protein 47 (AHRD V3.3 *-* A0A314Z745_PRUYE)	AT3G07600	HIPP16
	Solyc07g052380.3	5.75025	0.0206223		Protein DETOXIFICATION (AHRD V3.3 *** A0A1J7GU23_LUPAN)	AT3G21690	DTX40
	Solyc07g009040.3	5.75025	0.0206223		defensin-like protein 19 (AHRD V3.3 *** A0A1S4AH79_TOBAC)
	Solyc05g045700.1	5.64569	0.0279274		Unknown protein
	Solyc09g072560.3	5.63295	0.0279909		11S globulin seed storage protein 2 (AHRD V3.3 *** A0A2G2X5V4_CAPBA)
	Solyc09g074960.1	5.63221	0.0266677		Yellow stripe-like protein (AHRD V3.3 *** A0A2D1UXE7_ROSHC)
	Solyc01g086755.1	5.62291	0.0456736
	Solyc03g025810.3	5.58457	0.0145379		Low-temperature-induced 65 kDa protein (AHRD V3.3 *-* LTI65_ARATH)	AT4G25580
	Solyc01g068420.3	5.52235	0.0315951		Protein trichome birefringence-like 38 (AHRD V3.3 *** A0A2G3DHL2_CAPCH)
	Solyc05g013650.2	5.50514	0.0410898		Lysine ketoglutarate reductase trans-splicing protein (DUF707) (AHRD V3.3 *** A0A1P8AMP7_ARATH)
	Solyc03g042560.2	5.48177	0.0459652		Phenylalanine ammonia-lyase (AHRD V3.3 *** A0A2G2YQ27_CAPAN)
	ENSRNA050030030	5.46992	0.0373964	Plant_U3
	Solyc07g053080.3	5.43391	0.0486469		Receptor protein kinase (AHRD V3.3 *** Q40096_IPOTF)
	Solyc11g069750.2	5.39449	0.0193765		High-affinity nitrate transporter 2.2 (AHRD V3.3 *** NRT22_ORYSJ)
	Solyc10g047810.2	5.37126	6.97583e-05		Lectin receptor kinase (AHRD V3.3 *** Q6UY57_MEDTR)
	Solyc11g067330.1	5.21907	0.00631098		Acylsugar acyltransferase 3 (AHRD V3.3 *** A0A0B5J4M4_SOLHA)
	Solyc07g009060.3	5.21446	0.000410306		defensin-like protein 19 (AHRD V3.3 *** A0A1S4AH79_TOBAC)
	Solyc06g065850.2	5.20219	0.000252145		Flotillin-like protein (AHRD V3.3 *** A0A2K3NEM2_TRIPR)	AT5G25250	FLOT1
	Solyc00g048510.3	4.99809	0.000356695
	Solyc08g065710.2	4.98419	0.00118112		Vacuolar-processing enzyme (AHRD V3.3 *** A0A2G2ZDR1_CAPAN)
	Solyc07g009070.3	4.91603	0.00430318		defensin-like protein 19 (AHRD V3.3 *** A0A1S4AH79_TOBAC)
	Solyc09g066400.2	4.86201	0.000732106		Cytochrome (AHRD V3.3 *** A0A2G3ABE0_CAPAN)
	Solyc01g109160.3	4.8546	0.0362806		CYP74C4
	Solyc07g042230.1	4.7513	0.00887608		Ethylene-responsive transcription factor (AHRD V3.3 *-* A0A2G2WJA8_CAPBA)
	Solyc08g067690.2	4.59883	8.65859e-06		Unknown protein
	Solyc07g062370.1	4.43605	5.05463e-05		bile salt-activated lipase-like (AHRD V3.3 *** XP_004244374.1)
	Solyc03g083843.1	4.38746	0.0106314
	Solyc01g101050.3	4.34123	1.09842e-05		Peroxidase (AHRD V3.3 *** K4B1D5_SOLLC)
	Solyc01g066453.1	4.29476	4.97441e-05
	Solyc07g062200.2	4.2947	0.041483		bHLH transcription factor 088
	Solyc09g066155.1	4.28645	0.000501249
	Solyc04g056744.1	4.2294	0.0480764
	Solyc04g078440.3	4.21172	0.00042168		Carbohydrate esterase, putative (DUF303) (AHRD V3.3 *** Q0WNN6_ARATH)
	Solyc06g048870.2	4.11337	9.11868e-05		WRKY transcription factor 19
	Solyc02g087090.3	4.1102	0.00216345		alpha-DOX2
	Solyc12g042840.2	4.09126	0.0195428		Lactoylglutathione lyase / glyoxalase I family protein (AHRD V3.3 *** A0A2U1MV65_ARTAN)	AT1G80160
	Solyc02g087350.2	4.07098	0.00306533		Hexosyltransferase (AHRD V3.3 *** A0A2G2XIE5_CAPBA)	AT3G28340	GATL10
	Solyc06g008540.1	4.05383	0.000969737		Unknown protein
	Solyc04g078450.3	4.045	0.00125874		Unknown protein
	Solyc06g066230.3	3.99498	1.09765e-06		Cytochrome 71D7 (AHRD V3.3 *** A0A2G3C7P6_CAPCH)
	Solyc08g065670.3	3.91208	0.00753921		Protein phosphatase 2C family protein (AHRD V3.3 *** A0A2U1LRS6_ARTAN)	AT5G26010
	Solyc11g007520.1	3.88135	0.0208026		Protease Do-like 4, mitochondrial (AHRD V3.3 *** A0A2G2VF44_CAPBA)
	Solyc01g079970.2	3.86718	0.000504837		Eukaryotic aspartyl protease family protein (AHRD V3.3 *** A0A2U1KE41_ARTAN)
	Solyc03g097410.1	3.86132	0.0401645		Inositol-tetrakisphosphate 1-kinase (AHRD V3.3 *** A0A2G3CXH1_CAPCH)
	Solyc07g008380.2	3.84091	0.0359491		HXXXD-type acyl-transferase family protein (AHRD V3.3 *** F4JBC7_ARATH)
	Solyc01g066457.1	3.80236	0.008626		Alpha/beta-Hydrolases superfamily protein (AHRD V3.3 *** A0A2U1MWY4_ARTAN)
	Solyc06g061210.3	3.79146	0.00212381		Fucosyltransferase 2 (AHRD V3.3 *** A0A1P8B2Z4_ARATH)	AT2G03220	FUT1
	Solyc01g080920.3	3.78364	8.97161e-05		RING-type E3 ubiquitin transferase (AHRD V3.3 *** A0A2G2XSX8_CAPBA)
	Solyc08g077080.1	3.75065	0.0087977		Glycosyltransferase (AHRD V3.3 *** E5L3R9_SOLLC)
	Solyc08g075320.3	3.71217	0.00118884		Cytochrome P450 (AHRD V3.3 *** A0A200R6R4_9MAGN)	AT5G45340	CYP707A3
	Solyc08g007845.1	3.6722	7.33835e-05
	Solyc12g096730.2	3.67159	0.00233426		Pectin lyase-like superfamily protein (AHRD V3.3 *** O22817_ARATH)
	Solyc01g073720.2	3.652	0.000148728		Transmembrane protein (AHRD V3.3 *** Q8LC91_ARATH)
	Solyc04g072375.1	3.60397	0.00108237
	Solyc10g080510.1	3.59877	0.00585444		Lectin receptor kinase (AHRD V3.3 *** A0A2K3LCW2_TRIPR)
	Solyc05g048740.3	3.58581	0.0057567		LOB domain-containing protein (AHRD V3.3 *** A0A2U1QNF0_ARTAN)	AT2G28500	LBD11
	Solyc06g008550.1	3.56168	0.00686543		Unknown protein
	Solyc01g091100.2	3.5563	0.00336201		Plant invertase/pectin methylesterase inhibitor superfamily protein (AHRD V3.3 *** A0A061G797_THECC)
	Solyc12g013640.2	3.55404	0.000197483		ABC transporter G family member 21 (AHRD V3.3 *** A0A2G3BLU7_CAPCH)	AT4G27420	ABCG9
	Solyc09g082480.2	3.50826	0.00681616		protein RDM1 (AHRD V3.3 *** A0A2G2XXG5_CAPAN)	AT3G22680	RDM1
	Solyc08g014090.1	3.50665	0.00198006		Unknown protein
	Solyc02g071560.3	3.49979	7.5735e-05		Subtilisin-like protease (AHRD V3.3 *** A0A2I0VHD6_9ASPA)
	Solyc04g051360.3	3.48225	0.0262424		Ethylene Response Factor D.1
	Solyc05g010000.1	3.42999	0.00112833		Protein IDA (AHRD V3.3 *** A0A2G3B6Q4_CAPCH)
	Solyc03g019690.1	3.41529	0.00103835		Serine protease inhibitor 1 (AHRD V3.3 *** A0A2G2XWH1_CAPAN)
	Solyc03g111300.1	3.40907	0.0155002		Cytochrome P450 (AHRD V3.3 *** A0A200QGE7_9MAGN)
	Solyc11g018777.1	3.3655	2.44034e-08
	Solyc05g009650.3	3.33927	0.000763487		Unknown protein
	Solyc09g066360.1	3.31939	0.00589933		Ethylene Response Factor C.3
	Solyc12g019620.2	3.31797	0.0228671		Pleiotropic drug resistance protein (AHRD V3.3 *** C8CA13_CUCSA)
	Solyc04g007620.1	3.28614	0.000121694		Mediator of RNA polymerase II transcription subunit (AHRD V3.3 *** Q9ZU37_ARATH)
	Solyc11g018805.1	3.28	1.70256e-07		Peroxidase (AHRD V3.3 *** M1CN26_SOLTU)
	Solyc11g018775.1	3.27485	1.27103e-07
	Solyc06g067980.3	3.26724	0.0297312		repressed By RIM101 protein 1 (AHRD V3.3 --* XP_011091441.1)
	Solyc12g097080.2	3.23014	0.0343477		Glutathione S-transferase (AHRD V3.3 *** A0A200PVK3_9MAGN)
	Solyc07g056100.1	3.21484	0.00261145		Unknown protein
	Solyc03g020050.3	3.20022	0.00472356		VIROID-INDUCIBLE PROTEINASE INHIBITOR II
	Solyc03g123690.1	3.19662	0.00817082		RING/U-box superfamily protein (AHRD V3.3 *-* A0A2U1L356_ARTAN)
	Solyc05g055030.2	3.16627	0.0243425		R2R3MYB transcription factor 10
	Solyc02g068460.1	3.15872	0.000121694		VQ motif-containing protein 22 (AHRD V3.3 *** A0A2G3D3T0_CAPCH)
	Solyc01g101170.3	3.13645	2.27235e-05		Viridiflorene synthase (AHRD V3.3 *** TPS31_SOLLC)	AT5G23960	TPS21
	Solyc07g006800.1	3.10632	0.0241872		Glycosyltransferase (AHRD V3.3 *** A0A0A1WDL3_NICAT)
	Solyc02g036220.1	3.08111	0.0188005		Stigma-specific Stig1 family protein (AHRD V3.3 *** A0A2U1PTF1_ARTAN)
	Solyc02g092890.1	3.07506	0.0167412		GPI-anchored CFEM domain protein ARB_01545-like isoform X2 (AHRD V3.3 *-* XP_021803343.1)
	Solyc11g018800.2	3.06415	0.000222698		Peroxidase (AHRD V3.3 *** K4D6T3_SOLLC)	AT1G14550	PER5
	Solyc02g080930.2	3.0567	0.0327326		Stigma-specific Stig1 family protein (AHRD V3.3 *** A0A2U1PTF1_ARTAN)	AT1G11925
	Solyc11g005860.2	3.05602	0.000829226		Aminotransferase (AHRD V3.3 *** A0A200PUW3_9MAGN)
	Solyc05g050870.3	3.05337	1.21821e-06		Peroxidase (AHRD V3.3 *** K4C1C0_SOLLC)
	Solyc02g062310.1	3.02022	0.00217022		BURP domain-containing protein (AHRD V3.3 *-* A0A2U1NKA9_ARTAN)
	Solyc10g047170.2	3.01638	4.04632e-07		sulfate transporter 1
	Solyc08g074720.2	3.01233	0.0303504		Late embryogenesis abundant protein Lea5 (AHRD V3.3 *** A0A1J3FNN3_NOCCA)
	Solyc10g079810.1	2.9645	0.010216		Unknown protein
	Solyc02g036240.1	2.96144	0.0157372		Stigma-specific Stig1 family protein (AHRD V3.3 *** A0A2U1PTF1_ARTAN)
	Solyc09g014820.3	2.95147	0.0017178		Protein LURP-one-related 15 (AHRD V3.3 *** A0A2G2ZQX5_CAPAN)
	Solyc08g079980.1	2.94134	0.003349		Subtilisin-like protease (AHRD V3.3 *** Q9LWA3_SOLLC)
	Solyc12g099040.1	2.93837	0.0086428		NBS-LRR resistance-like protein (AHRD V3.3 *-* A0A2U1KDY7_ARTAN)
	Solyc02g014220.3	2.92991	0.0473718		Endoglucanase (AHRD V3.3 *** A0A2G3D2B5_CAPCH)	AT1G48930	AtGH9C1
	Solyc04g077580.3	2.91945	0.000202508		BnaC03g48770D protein (AHRD V3.3 *** A0A078HIB5_BRANA)
	Solyc12g013610.2	2.91573	0.00418985		Calmodulin-binding protein (AHRD V3.3 *** G7JMG3_MEDTR)
	Solyc01g009320.2	2.91378	0.00127167		RING-type E3 ubiquitin transferase (AHRD V3.3 *** A0A2G3DFC2_CAPCH)
	Solyc01g007040.3	2.88757	0.00386349		RING-type E3 ubiquitin transferase (AHRD V3.3 *-* A0A2G3AY39_CAPCH)
	Solyc03g020015.1	2.88675	0.0116078
	Solyc02g077370.1	2.8851	0.00818388	PTI5	Ethylene Response Factor C.5
	Solyc01g101180.3	2.88479	0.00108414		Terpene synthase (AHRD V3.3 *** G5CV44_SOLLC)	AT5G23960	TPS21
	Solyc07g054790.1	2.87022	0.0314422		Wound-responsive family protein (AHRD V3.3 *** A0A2K3L288_TRIPR)
	Solyc10g086630.1	2.85898	0.00287926		Legume-specific protein (AHRD V3.3 *** A0A2R4NA24_9FABA)	AT2G37750
	Solyc03g098760.2	2.85387	0.0191158		Serine protease inhibitor 1 (AHRD V3.3 *** A0A2G2XWX1_CAPAN)
	Solyc10g078230.2	2.84108	0.00206999		Cytochrome P450 (AHRD V3.3 *** A0A2U1MC34_ARTAN)
	Solyc11g071760.2	2.83947	0.000234254		regulator of gene silencing AY642285
	Solyc02g086300.3	2.83419	0.00137992		Class I glutamine amidotransferase-like superfamily protein (AHRD V3.3 *** A0A2U1KIC9_ARTAN)
	Solyc09g074350.1	2.82019	0.000399924		phosphopantothenoylcysteine decarboxylase subunit VHS3 (AHRD V3.3 -** XP_020426366.1)
	Solyc12g088800.2	2.81383	0.0133281		Lipase (AHRD V3.3 *** A0A1J3EVR4_NOCCA)	AT5G42930
	Solyc01g096720.3	2.81172	0.0454452		Protein ZINC INDUCED FACILITATOR-LIKE 1 (AHRD V3.3 *** A0A1J3IH30_NOCCA)	AT5G13750	ZIFL1
	Solyc08g075940.3	2.787	0.0425171		DNA-directed RNA polymerase subunit beta (AHRD V3.3 *** A0A2G2XMC1_CAPBA)	AT3G23780	NRPD2
	Solyc08g036660.3	2.78256	0.00848553		Jasmonate ZIM domain protein f (AHRD V3.3 *** I3WTA4_NICAT)	AT1G30135	TIFY5A
	Solyc12g006280.2	2.77129	0.00582297		Homeodomain-like protein (AHRD V3.3 *-* A0A2U1MEU4_ARTAN)
	Solyc11g008600.1	2.76906	0.0039407		cotton fiber protein (AHRD V3.3 *** AT5G57510.1)
	Solyc12g088330.1	2.7683	0.00262429		ZCF37 (AHRD V3.3 *** A0A2U1NT51_ARTAN)
	Solyc03g034320.3	2.74998	0.00904104		Class I glutamine amidotransferase-like superfamily protein (AHRD V3.3 *** F4KA45_ARATH)	AT5G38200
	Solyc08g016150.1	2.74857	0.0031096		Avr9/Cf-9 rapidly elicited protein 180 (AHRD V3.3 *** Q9FQZ1_TOBAC)
	Solyc12g009240.1	2.74838	0.0233417		Ethylene-responsive transcription factor (AHRD V3.3 *-* A0A2G3BP26_CAPCH)
	Solyc01g007030.3	2.74693	0.000685548		RING-type E3 ubiquitin transferase (AHRD V3.3 *** Q3HLY8_CAPAN)
	Solyc02g089630.3	2.72479	1.44032e-05		Proline dehydrogenase (AHRD V3.3 *** A0A2G2XIU2_CAPBA)	AT3G30775	POX1
	Solyc01g006840.3	2.7237	0.000118814		Calcium-dependent protein kinase (AHRD V3.3 *** B8QUH1_GOSHI)
	Solyc07g009260.3	2.71975	0.00374493		Defensin-like protein 1 (AHRD V3.3 *** A0A2G3AQC7_CAPCH),Pfam:PF00304	AT1G19610	PDF1.4
	Solyc04g077740.1	2.71082	0.000132865		hypothetical protein (AHRD V3.3 *** AT1G27461.1)
	Solyc02g067440.3	2.68714	0.0149914		meloidogyne-induced giant cell protein DB114	AT5G39890	PCO2
	Solyc01g096510.2	2.68665	0.0278586		Sigma factor binding protein 1, chloroplastic (AHRD V3.3 *** A0A2G2W6X7_CAPBA)
	Solyc03g020010.1	2.68399	0.00829636		Lemir (AHRD V3.3 *** O48625_SOLLC)
	Solyc05g051350.2	2.6757	0.00747182		Rhamnogalacturonate lyase (AHRD V3.3 *** A0A200QXQ6_9MAGN)
	Solyc03g114235.1	2.67151	0.00450844
	Solyc01g101210.3	2.66626	0.00872827		Terpene synthase (AHRD V3.3 *** G5CV43_SOLLC)
	Solyc03g083130.2	2.66541	0.00515061		Protein DEFECTIVE IN MERISTEM SILENCING 3 (AHRD V3.3 *** A0A1J3I4J6_NOCCA)	AT5G24280	GMI1
	Solyc01g007025.1	2.66098	0.00263586
	Solyc06g076060.1	2.65554	0.0010661		cyclin-dependent protein kinase inhibitor SMR3-like (AHRD V3.3 *-* A0A2I4FWF9_9ROSI)
	Solyc07g056090.1	2.65312	0.00660784		Unknown protein
	Solyc02g065090.3	2.64263	0.00978029		Patatin (AHRD V3.3 *** A0A2G2XCC6_CAPBA)
	Solyc03g082530.1	2.64115	0.0275814		Small auxin up-regulated RNA37
	Solyc06g076550.3	2.62531	0.0147472		Glycosyltransferase (AHRD V3.3 *** A0A2I4FFY8_9ROSI)	AT3G46660	UGT76E12
	Solyc03g082520.1	2.62107	0.0226146		Small auxin up-regulated RNA36
	Solyc07g064600.3	2.61738	0.0212521		Endoribonuclease L-PSP family protein (AHRD V3.3 *-* A0A1I9LS34_ARATH)
	Solyc10g076780.1	2.61579	0.000498459		Alpha 1,4-glycosyltransferase family protein (AHRD V3.3 *** F4IS00_ARATH)
	Solyc06g050140.1	2.61078	0.00967302		Unknown protein
	Solyc03g083480.3	2.60393	0.00185495		LEAF RUST 10 DISEASE-RESISTANCE LOCUS RECEPTOR-LIKE PROTEIN KINASE-like 2.1 (AHRD V3.3 *** A0A1U8FAX0_CAPAN)
	Solyc11g013810.2	2.59027	0.0243275		Nitrate reductase (AHRD V3.3 *** Q8LT13_SOLTU)	AT1G37130	NIA2
	Solyc12g010025.1	2.58378	0.0155605
	Solyc04g074680.1	2.58231	0.00899893		chromodomain-helicase-DNA-binding protein 9-like (AHRD V3.3 --* XP_021604423.1)
	Solyc05g055370.1	2.57511	0.00222036		Protease Do-like 4, mitochondrial (AHRD V3.3 *-* A0A2G2VF44_CAPBA)
	Solyc03g113580.2	2.56756	6.21511e-11		Germin (AHRD V3.3 *** A0A200QNF0_9MAGN)
	Solyc03g113810.1	2.56464	0.0255285		CDP-diacylglycerol-glycerol-3-phosphate 3-phosphatidyltransferase (AHRD V3.3 -** AT3G48180.1)
	Solyc04g083140.2	2.56249	0.010346		Cytochrome (AHRD V3.3 *** A0A1U8F0H8_CAPAN)
	Solyc10g018120.2	2.55809	1.14088e-05		Neuronal PAS domain protein (AHRD V3.3 *** Q6DR18_ARATH)	AT2G40390
	Solyc01g107170.2	2.55809	0.0225855		Zinc finger protein (AHRD V3.3 *** A0T3Q5_SOLTU)
	Solyc04g076730.1	2.55239	0.0279274		Unknown protein
	Solyc04g074780.3	2.5459	0.000352183		Plastid-targeted protein 3 (AHRD V3.3 *-* Q9ARH3_CRAPL)
	Solyc08g082517.1	2.54132	0.00362799
	Solyc12g098753.1	2.54108	3.3626e-07
	Solyc02g080850.1	2.5351	0.0168409		F-box plant-like protein, putative (AHRD V3.3 *** A0A072V4I2_MEDTR)
	Solyc01g007010.3	2.53099	0.000900214		RING-type E3 ubiquitin transferase (AHRD V3.3 *** Q3HLY8_CAPAN)
	Solyc11g007490.2	2.52775	0.00392514		Glycosyltransferase (AHRD V3.3 *** A0A288W8G7_GARJA)
	Solyc12g009130.2	2.52401	0.0191255		Protein LURP-one-related 6 (AHRD V3.3 *** A0A2G2YV39_CAPAN)	AT2G05910
	Solyc04g054690.3	2.52186	0.0022698		ascorbate oxidase	AT4G39830
	Solyc03g120690.3	2.51656	0.0138668		Dynein light chain (AHRD V3.3 *** A0A2G3D075_CAPCH)	AT3G16120
	Solyc01g087980.3	2.5147	3.46239e-05		DUF793 domain-containing protein (AHRD V3.3 *** A0A1Q3CNG5_CEPFO)
	Solyc12g062940.2	2.51082	0.0124655		Exostosin-like protein (AHRD V3.3 *** Q2HVN7_MEDTR)
	Solyc04g009780.1	2.50695	0.000401408		RING/U-box superfamily protein (AHRD V3.3 *** A0A2U1MY73_ARTAN)
	Solyc04g040090.3	2.50041	1.1169e-07		Strictosidine synthase-like protein (AHRD V3.3 *** A7WPL3_TOBAC)
	Solyc06g072650.1	2.49909	0.0406807		Small auxin up-regulated RNA61
	Solyc08g074260.3	2.49856	0.0327519		Cytochrome (AHRD V3.3 *** A0A1U8F0H8_CAPAN)
	Solyc12g056960.2	2.49186	3.97483e-05		'putative glucan 1,3-beta-glucosidase (AHRD V3.3 *** Q5W708_ORYSJ)
	Solyc03g119250.3	2.49145	0.00487875		Calmodulin binding protein-like (AHRD V3.3 *** A0A200Q136_9MAGN)	AT1G73805	SARD1
	Solyc04g007250.1	2.4914	0.00578481		transmembrane protein (AHRD V3.3 *** AT1G25400.2)
	Solyc01g100095.1	2.49129	0.00382976
	Solyc01g080010.2	2.48985	0.0057383		xyloglucan endoglucanase inhibitor
	Solyc04g016000.3	2.48733	0.0233476		Heat shock transcription factor protein 8 (AHRD V3.3 *** A0A1W6LWG5_FRAAN)	AT2G41690	HSFB3
	Solyc06g076170.3	2.48535	0.00324887		glucan endo-1,3-beta-glucosidase-like (AHRD V3.3 *** A0A2I4EV73_9ROSI)	AT5G24318
	Solyc07g053360.3	2.47943	0.0196462		Late embryogenesis abundant protein (AHRD V3.3 *-* A0A200QFG9_9MAGN)	AT2G42560
	Solyc11g011050.2	2.47847	0.0153388		R2R3MYB transcription factor 43	AT1G66230	MYB20
	Solyc07g007240.3	2.4766	0.0403497		Metallocarboxypeptidase inhibitor (AHRD V3.3 *** A0A2G3BXM1_CAPCH)
	Solyc08g068660.1	2.47652	0.030767		Serine decarboxylase (AHRD V3.3 *-* A0A2G2W5V8_CAPBA)
	Solyc04g054257.1	2.47458	0.000732106
	Solyc08g080290.3	2.4651	0.00170095		Ethylene-responsive transcription factor (AHRD V3.3 *** A0A2G2XKF3_CAPBA)	AT1G12630	ERF027
	Solyc06g050530.3	2.44457	0.00208248		Laccase (AHRD V3.3 *** K4C5J7_SOLLC)	AT5G05390	LAC12
	Solyc04g057830.1	2.42899	0.00185495		DUF4228 domain-containing protein (AHRD V3.3 *** A0A1Q3B2B9_CEPFO)
	Solyc04g007580.1	2.42759	0.00317222		DUF4228 domain-containing protein (AHRD V3.3 *** A0A1Q3CT45_CEPFO)
	Solyc10g078235.1	2.42756	0.0320986
	Solyc01g073810.2	2.41368	1.10895e-05		Cysteine/Histidine-rich C1 domain family protein (AHRD V3.3 *** A0A2U1L9L8_ARTAN)
	Solyc10g086680.1	2.41117	0.00372661		18.2 kDa class I heat shock protein (AHRD V3.3 *** A0A2G2YKD7_CAPAN)
	Solyc10g085380.2	2.40593	0.00210985		NAD(P)-binding Rossmann-fold superfamily protein (AHRD V3.3 *** A0A2U1PL19_ARTAN),Pfam:PF13561	AT3G51680	SDR2A
	Solyc01g103060.3	2.39951	0.0141847		lipid transfer-like protein VAS (AHRD V3.3 *** A0A1U8HFX3_CAPAN)	AT5G13900	VAS
	Solyc08g079480.3	2.39439	0.0208026		Ankyrin repeat/KH domain protein (DUF1442) (AHRD V3.3 *** O22136_ARATH)	AT2G45360
	Solyc01g006950.3	2.39137	0.000776381		syntaxin-121-like (AHRD V3.3 *** A0A2I4H4W7_9ROSI)	AT3G11820	SYP121
	Solyc01g103390.3	2.38373	0.00366713		12-oxophytodienoate reductase 2
	Solyc08g014110.1	2.37681	0.0102416		Unknown protein
	Solyc02g077290.2	2.37589	0.00613275		glutamate receptor-like 1.2
	Solyc08g059710.3	2.37497	0.000663461		EEIG1/EHBP1 N-terminal domain-containing protein (AHRD V3.3 *** A0A2U1Q5Z2_ARTAN)
	Solyc09g008830.3	2.3702	0.0229732		Sequence-specific DNA binding transcription factor (AHRD V3.3 *** A0A2U1LFW8_ARTAN)
	Solyc04g040180.3	2.36359	4.82088e-05		S-adenosyl-L-methionine-dependent methyltransferases superfamily protein (AHRD V3.3 *** A0A1Y1ICE6_KLENI)	AT2G41380
	Solyc06g076160.3	2.35482	2.85277e-05		Cytochrome P450 (AHRD V3.3 *** A0A200RCX6_9MAGN)
	Solyc07g054720.2	2.35451	0.0376232		Proteinase inhibitor type-2 (AHRD V3.3 *-* A0A2G3A0T9_CAPAN)	AT1G72060
	Solyc01g086730.3	2.3486	0.00991116		magnesium transporter%2C putative (DUF803) (AHRD V3.3 *** AT3G26670.4)	AT3G26670
	Solyc02g091180.1	2.34805	0.0281464		DUF4228 domain-containing protein (AHRD V3.3 *** A0A1Q3D1C5_CEPFO)
	Solyc06g069130.3	2.34054	0.001192		Kinesin-like protein (AHRD V3.3 *** A0A2G2WLN7_CAPBA)	AT1G63640
	Solyc01g005500.3	2.33783	0.0039265		NAD(P)-binding Rossmann-fold superfamily protein (AHRD V3.3 *** A0A2U1PL19_ARTAN),Pfam:PF13561
	Solyc09g065430.3	2.32912	0.0260699		Lipid transfer protein (AHRD V3.3 *-* B7FGM2_MEDTR)	AT2G48130
	Solyc07g006420.1	2.32881	0.0137647		transmembrane protein (AHRD V3.3 *** AT2G18680.1)
	Solyc10g008730.3	2.32875	0.0165606		transmembrane protein (AHRD V3.3 *-* AT2G31090.1)
	Solyc01g079530.3	2.32594	0.0114744		RING/FYVE/PHD zinc finger superfamily protein (AHRD V3.3 *** A0A2U1LZL6_ARTAN)	AT1G02610
	Solyc06g076080.2	2.32133	0.00300147		Unknown protein
	Solyc02g085800.1	2.31198	0.00531275		Alpha/beta-Hydrolases superfamily protein (AHRD V3.3 *** A0A2U1PVQ0_ARTAN)	AT5G16080	CXE17
	Solyc12g010710.1	2.29974	0.00600031		Unknown protein
	Solyc05g009280.3	2.2993	0.0496733		3-ketoacyl-CoA synthase (AHRD V3.3 *** A0A1U8EJW1_CAPAN)
	Solyc07g056690.2	2.29198	0.0293032		DUF239 domain-containing protein/DUF4409 domain-containing protein (AHRD V3.3 *** A0A1Q3CSL7_CEPFO)	AT4G10220
	Solyc03g112040.1	2.29189	0.00172086		Cytochrome P450 71A6 (AHRD V3.3 *** A0A2G3CY66_CAPCH)
	Solyc09g074600.1	2.29038	0.0442322		Monothiol glutaredoxin-S2 (AHRD V3.3 *** A0A2G2VZS0_CAPBA)
	Solyc04g064880.3	2.29025	0.00983469		Pathogen-related protein (AHRD V3.3 *** A0A1U8GE43_CAPAN)
	Solyc02g085010.1	2.28423	0.00119676		hypothetical protein (AHRD V3.3 *-* AT2G18210.1)
	Solyc04g014320.1	2.28307	0.00220251		protein PELPK2-like (AHRD V3.3 *** XP_010319535.1)
	Solyc11g011340.2	2.27744	0.0225973		cultivar Rio Grande ELI3	AT4G37990	CAD8
	Solyc02g087540.2	2.27516	0.0497095		P-loop containing nucleoside triphosphate hydrolases superfamily protein (AHRD V3.3 *** A0A1I9LN06_ARATH)	AT3G28510
	Solyc02g082450.3	2.27192	4.87426e-07		Auxin efflux carrier (AHRD V3.3 *** A0A200PYL2_9MAGN)	AT2G17500	PILS5
	Solyc03g083680.1	2.2693	0.000908589		Unknown protein
	Solyc07g040710.3	2.26807	0.0109729		Calmodulin-binding protein (AHRD V3.3 *** A0A2U1QIJ0_ARTAN)
	Solyc03g113120.3	2.2676	2.39609e-05		WRKY transcription factor 73	AT5G15130	WRKY72
	Solyc02g090120.1	2.26411	0.0243275		hypothetical protein (AHRD V3.3 -** AT5G66985.1)
	Solyc03g043870.3	2.26074	5.05463e-05		zinc ion binding protein (AHRD V3.3 *** AT5G65740.2)	AT5G65740
	Solyc04g071075.1	2.25944	0.0163503
	Solyc07g009387.1	2.25554	0.00273561
	Solyc02g078500.2	2.25272	0.0140374		Aluminum induced protein with YGL and LRDR motifs (AHRD V3.3 *** Q9FG81_ARATH)
	Solyc08g006730.1	2.24396	0.00407732		Tyramine N-feruloyltransferase 10/30 (AHRD V3.3 *** A0A2G2VBA1_CAPBA)
	Solyc10g081390.1	2.23334	1.86351e-05		Unknown protein
	Solyc07g005380.3	2.22908	0.000234254		Bet v I domain (AHRD V3.3 *** A0A200PXK2_9MAGN)
	Solyc01g006910.3	2.22879	0.0313703		RING/U-box superfamily protein (AHRD V3.3 *** A0A2U1MY73_ARTAN)	AT2G35910	ATL70
	Solyc10g011920.2	2.2281	0.00766246		Phenylalanine ammonia-lyase (AHRD V3.3 *-* A0A2G2VZP0_CAPBA)
	Solyc01g107390.3	2.22723	0.0134408		Auxin-responsive GH3 product (AHRD V3.3 *** Q05680_SOYBN)	AT2G14960	GH3.1
	Solyc03g026370.1	2.22339	0.00824059		Peptidoglycan-binding LysM domain-containing protein (AHRD V3.3 *** A0A2U1MKY7_ARTAN)
	Solyc06g068900.3	2.21816	0.0428811		Nudix hydrolase 17, mitochondrial (AHRD V3.3 *** A0A2G2WL44_CAPBA)
	Solyc07g017980.1	2.21625	0.0184532		protein PELPK1 (AHRD V3.3 --* XP_004242916.1)
	Solyc10g086280.2	2.20815	0.0117921		heavy metal-associated isoprenylated plant protein 3-like (AHRD V3.3 *** A0A1S4A3L2_TOBAC)	AT2G36950	HIPP05
	Solyc08g068600.3	2.20741	0.0150165		Serine decarboxylase (AHRD V3.3 *** A0A2G2W5V8_CAPBA)
	Solyc05g054655.1	2.20719	0.0319888
	Solyc06g062420.3	2.20646	0.0334679		Unknown protein
	Solyc08g067630.3	2.20507	1.94324e-07		histone deacetylase-like protein (AHRD V3.3 *** AT2G25625.2)	AT2G25625
	Solyc00g282510.2	2.20133	0.0059619
	Solyc08g081610.3	2.19631	0.00252141		WRKY family transcription factor (AHRD V3.3 *** A0A178V2E9_ARATH)
	Solyc04g054340.1	2.19126	3.62943e-05		hypothetical protein (AHRD V3.3 -** AT5G65207.1)
	Solyc12g100250.2	2.19094	0.00214202		Fatty acid desaturase (AHRD V3.3 *** A0A200QRI1_9MAGN)
	Solyc09g005830.1	2.18956	0.0290211		ACI49
	Solyc08g022240.1	2.18624	0.0130768		phospholipase A1-Igamma1, chloroplastic (AHRD V3.3 *** A0A2I4GUV8_9ROSI)
	Solyc01g094160.1	2.17734	9.19642e-05		Unknown protein
	Solyc12g057130.2	2.17611	0.00511775		FAM91 carboxy-terminus protein (AHRD V3.3 *** AT1G35220.3)	AT1G35220
	Solyc11g010210.1	2.17452	0.00113675		WEB family protein At4g27595, chloroplastic-like (AHRD V3.3 *** A0A2I4GYN3_9ROSI)
	Solyc02g090470.3	2.1739	0.0186362		Peroxidase (AHRD V3.3 *** K4BCJ6_SOLLC)	AT1G49570	PER10
	Solyc10g055820.2	2.17336	0.0329411		Chitinase (AHRD V3.3 *** B9VRK7_CAPAN)	AT3G12500	CHI-B
	Solyc04g071070.2	2.17299	0.016398		Unknown protein
	Solyc05g012660.2	2.17236	0.0246937		Glycosyltransferase (AHRD V3.3 *** F4ISB4_ARATH)	AT2G03360
	Solyc02g069060.3	2.16861	0.0083545		Phloem protein 2-like (AHRD V3.3 *** A0A200QPN3_9MAGN)
	Solyc08g068640.3	2.16529	0.0152875		Serine decarboxylase (AHRD V3.3 *** A0A2G2W5V8_CAPBA)
	Solyc08g080630.3	2.1635	0.0117279		Ethylene-responsive proteinase inhibitor 1 (AHRD V3.3 *** A0A1U8G7N9_CAPAN)	AT2G38870
	Solyc01g066520.3	2.16126	0.00146188		Dihydrolipoamide acetyltransferase component of pyruvate dehydrogenase complex (AHRD V3.3 *** A0A024B875_SOLTU)	AT3G06850	BCE2
	Solyc06g068890.1	2.15828	0.0471179		Unknown protein
	Solyc04g074830.1	2.15639	0.0446963		ENTH/ANTH/VHS superfamily protein (AHRD V3.3 *** A0A2U1QGP5_ARTAN)
	Solyc08g077330.3	2.15588	0.0134966		Expansin-like B1 (AHRD V3.3 *** A0A2G3DCC1_CAPCH)
	Solyc08g008150.1	2.15504	1.37088e-05		Late embryogenesis abundant (LEA) hydroxyproline-rich glycoprotein family (AHRD V3.3 *-* A0A2U1NM32_ARTAN)
	Solyc03g116510.1	2.15378	0.000793613		DUF761 domain-containing protein (AHRD V3.3 *** A0A1Q3BDS4_CEPFO)
	Solyc11g068370.2	2.15189	0.0248496		Transcription factor (AHRD V3.3 *** A0A2R4QNU7_9POAL)
	Solyc04g072000.3	2.15135	0.00572144		Chitinase (AHRD V3.3 *** A0A2U1LR12_ARTAN)	AT3G54420	EP3
	Solyc04g071590.2	2.14775	0.0349559		Abscisic acid stress ripening 3
	Solyc01g073860.3	2.14699	6.97583e-05		Cysteine/Histidine-rich C1 domain family protein (AHRD V3.3 *** Q9SL28_ARATH)	AT2G44380
	Solyc01g079960.2	2.14147	9.24056e-06		Eukaryotic aspartyl protease family protein (AHRD V3.3 *** A0A2U1ML86_ARTAN)
	Solyc01g086660.2	2.14012	0.0132974		Unknown protein
	Solyc12g099730.2	2.14009	0.00528775		DUF604 domain-containing protein (AHRD V3.3 *** A0A1Q3CIC6_CEPFO)	AT5G12460
	Solyc04g011735.1	2.13968	0.000770306		histone H3.v1 (AHRD V3.3 -** XP_004236724.1)
	Solyc03g098730.1	2.1369	0.000371149		Kunitz-type protease inhibitor (AHRD V3.3 *** J9XUY3_TOBAC)
	Solyc02g038740.3	2.13498	0.0111334		3-hydroxy-3-methylglutaryl coenzyme A reductase (AHRD V3.3 *** A0A2G2XB84_CAPBA)
	Solyc01g105770.2	2.13335	0.0293613		IgA FC receptor (AHRD V3.3 *-* A0A1J3K238_NOCCA)
	Solyc03g097500.3	2.13146	0.0100209		Transferase (AHRD V3.3 *** A0A200QGG9_9MAGN)	AT5G41040	HHT1
	Solyc01g009870.3	2.12868	0.0148213		Glycerophosphodiester phosphodiesterase (AHRD V3.3 *** B6T3E4_MAIZE)
	Solyc01g005800.3	2.12806	1.75024e-05		Calmodulin binding protein (AHRD V3.3 *** A0A2K3N563_TRIPR)	AT3G13600	IQM2
	Solyc06g072320.3	2.11867	0.0418323		Long chain base biosynthesis protein 2a (AHRD V3.3 *** A0A2G2ZCW1_CAPAN)	AT3G48780	LCB2B
	Solyc10g078560.2	2.11841	0.000187633		Chaperone protein DnaJ (AHRD V3.3 *** A0A2G2WDY8_CAPBA)
	Solyc05g006310.2	2.11804	0.0484801		Zinc finger protein 5 (AHRD V3.3 *** A0A2G3B8H9_CAPCH)	AT1G10480	ZFP5
	Solyc02g079540.2	2.11526	0.0250126		G-type lectin S-receptor-like serine/threonine-protein kinase (AHRD V3.3 *** A0A2G2VAF2_CAPBA)	AT1G11330
	Solyc08g005280.2	2.1135	0.00134745		Cellulose synthase (AHRD V3.3 *** A0A2U1KRA4_ARTAN)
	Solyc07g062480.1	2.1127	0.000175153		Epidermis-specific secreted glycoprotein EP1 (AHRD V3.3 *** A0A2G2Z4V8_CAPAN)
	Solyc01g079930.2	2.112	2.55754e-06		Eukaryotic aspartyl protease family protein (AHRD V3.3 *** A0A2U1KXX4_ARTAN)
	Solyc07g008107.1	2.11079	0.0149017
	Solyc07g048070.3	2.11017	0.00335495		Cytochrome b561 and DOMON domain-containing protein (AHRD V3.3 *** A0A2G2WDB3_CAPBA)
	Solyc03g121340.1	2.1095	0.0235172		Unknown protein
	Solyc03g111710.3	2.10163	0.0284317		BTB/POZ and TAZ domain-containing protein 2 (AHRD V3.3 *** A0A2G2X8F9_CAPBA)	AT5G63160	BT1
	Solyc01g105070.3	2.09732	6.45348e-08		LECEVI16G peroxidase precursor
	Solyc06g051090.2	2.09716	0.000937168		RING-type E3 ubiquitin transferase (AHRD V3.3 *** A0A2I4DGU6_9ROSI)
	Solyc07g045350.3	2.09463	0.000593758		Acetyl-CoA C-acetyltransferase (AHRD V3.3 *** D9U856_BACMN)	AT5G48230	AAT1
	Solyc03g083370.3	2.09248	0.0142885		GDSL esterase/lipase (AHRD V3.3 *** A0A1U8G8S0_CAPAN)	AT5G24230
	Solyc03g118450.1	2.09186	0.0175653		Unknown protein
	Solyc05g005260.2	2.09135	0.00149003		DNA ligase 1-like (AHRD V3.3 *** A0A1U7VHC8_NICSY)	AT1G23710
	Solyc08g044510.3	2.08979	0.0111334		Beta-glucosidase (AHRD V3.3 *** F8R893_9MAGN)	AT2G44480	BGLU17
	Solyc05g006390.1	2.0878	0.01103		CDP-diacylglycerol-glycerol-3-phosphate 3-phosphatidyltransferase (AHRD V3.3 *** Q8VYY6_ARATH)
	Solyc09g018460.1	2.08375	0.00543614		GRAS5
	Solyc06g066360.2	2.08116	4.00499e-07		RING/FYVE/PHD zinc finger superfamily protein (AHRD V3.3 *-* F4KE59_ARATH)
	Solyc11g007980.2	2.08054	0.00946324		Cytochrome (AHRD V3.3 *** A0A1U8F0H8_CAPAN)
	Solyc12g009220.2	2.07816	0.0348591		jasmonate ZIM-domain protein 1	AT1G19180	TIFY10A
	Solyc07g008103.1	2.07718	0.000985737
	Solyc08g005500.3	2.07565	0.010217		NBS-LRR protein (AHRD V3.3 *** Q9SM52_SOLAC)
	Solyc07g041940.3	2.07542	0.00543614		Protein kinase superfamily protein (AHRD V3.3 *** A0A2U1QC97_ARTAN)	AT2G05940	RIPK
	Solyc07g006610.3	2.07267	0.0070167		PTI1-like tyrosine-protein kinase (AHRD V3.3 *** A0A1U8H7H2_CAPAN)
	Solyc02g092450.3	2.07253	0.00894686		Calcium-transporting ATPase (AHRD V3.3 *** A0A2G2XH12_CAPBA)	AT4G37640	ACA2
	Solyc02g081800.1	2.07142	0.046507		HXXXD-type acyl-transferase family protein (AHRD V3.3 *** F4JBC7_ARATH)
	Solyc07g052120.3	2.06963	0.0184314		Sesquiterpene synthase (AHRD V3.3 *** A0A2G3AYX6_CAPCH)
	Solyc03g118000.1	2.0688	8.21289e-05		Inositol polyphosphate multikinase (AHRD V3.3 *** A0A2G3CZI1_CAPCH)
	Solyc07g052370.3	2.06865	0.0288019		Cytochrome 71D7 (AHRD V3.3 *** A0A2G2WD66_CAPBA)
	Solyc07g017570.2	2.06854	0.00530284		defensin-like protein 1 (AHRD V3.3 -** A0A1S3YK59_TOBAC)
	Solyc08g080770.3	2.06833	0.00572144		LURP-one-like protein (AHRD V3.3 *** A0A1P8AWJ7_ARATH)	AT3G14260
	Solyc05g010475.1	2.06744	0.00168441
	Solyc01g007020.3	2.06473	7.62943e-08		RING-type E3 ubiquitin transferase (AHRD V3.3 *** Q3HLY8_CAPAN)	AT2G35930	PUB23
	Solyc01g010430.3	2.06367	0.0138929		Actin cross-linking protein, putative (DUF569) (AHRD V3.3 *** Q8GXC9_ARATH)
	Solyc07g005090.3	2.06219	3.64439e-05		Glycosyl hydrolase family protein with chitinase insertion domain-containing protein (AHRD V3.3 *** A0A2U1N1A8_ARTAN)
	Solyc05g050890.2	2.05983	0.0180156		Peroxidase (AHRD V3.3 *-* A0A0V0HJQ8_SOLCH)
	Solyc04g011490.3	2.05468	0.000360218		CASP-like protein (AHRD V3.3 *** A0A2G2XA87_CAPBA)	AT2G39530
	Solyc01g073890.3	2.05163	0.00281266		Cysteine/Histidine-rich C1 domain family protein (AHRD V3.3 *-* Q9ZUW8_ARATH)
	Solyc10g080460.2	2.05126	0.02702		Myb family transcription factor APL (AHRD V3.3 *** A0A2G2VWG6_CAPBA)	AT5G06800
	Solyc05g016310.1	2.04455	0.0177554		Eukaryotic aspartyl protease family protein (AHRD V3.3 *** G7KD30_MEDTR)
	Solyc07g054780.1	2.04372	0.0180884		Wound induced protein (AHRD V3.3 *** Q04129_SOLLC)
	Solyc10g079380.2	2.04354	0.0138237		Heat stress transcription factor B-3 (AHRD V3.3 *-* A0A2G2VW77_CAPBA)	AT2G41690	HSFB3
	Solyc12g056590.2	2.04037	0.00143597		Ethylene Response Factor D.2	AT5G64750	36982
	Solyc12g013700.2	2.04032	0.00341461		stem-specific protein TSJT1-like (AHRD V3.3 *** A0A2I4H4H1_9ROSI)	AT4G27450
	Solyc07g006890.1	2.03597	3.56468e-07		Cytochrome P450 (AHRD V3.3 *** A0A200Q4B5_9MAGN)
	Solyc02g072070.3	2.03441	0.0215337		Lectin-domain receptor-like kinase (AHRD V3.3 *** G4XXY5_NICAT)
	Solyc06g062920.3	2.03406	0.0037238		auxin-regulated dual specificity cytosolic kinase
	Solyc07g054770.1	2.02887	0.0149386		Wound-responsive family protein (AHRD V3.3 *** A0A2K3L288_TRIPR)
	Solyc12g100260.1	2.01385	2.88881e-06		Fatty acid desaturase (AHRD V3.3 *-* A0A200QRI1_9MAGN)
	Solyc07g055690.2	2.00908	0.0353642		Lectin-domain receptor-like kinase (AHRD V3.3 *** G4XXY5_NICAT)
	Solyc08g078550.1	2.00767	0.000441773		Metalloendoproteinase 1-like protein (AHRD V3.3 *** A0A2K3NXA7_TRIPR)
	Solyc04g071600.3	2.00237	0.0478605		Abscisic acid stress ripening 5
	Solyc07g056600.1	2.00182	0.0100209		VQ motif-containing protein (AHRD V3.3 *** AT1G78410.2)
	Solyc12g007050.1	2.00048	0.0194259
	Solyc10g081790.1	1.9955	0.0278586		RING/U-box superfamily protein (AHRD V3.3 *** A0A2U1MY73_ARTAN)
	Solyc12g010410.2	1.99389	0.000591956		Homeobox protein knotted-1-like 3 (AHRD V3.3 *** A0A1U8H944_CAPAN)
	Solyc03g122340.3	1.98516	0.0122923		lipoxygenase D	AT1G17420	LOX3
	Solyc10g006660.3	1.98152	0.0130768		Calcium-binding protein PBP1 (AHRD V3.3 *** A0A1U8EDM6_CAPAN)	AT4G27280	KRP1
	Solyc01g091830.3	1.98129	0.0290391		hypothetical protein (AHRD V3.3 *** AT4G23020.2)
	Solyc08g066880.3	1.97537	0.0146484
	Solyc05g008220.3	1.97355	0.0345063		Plastid movement impaired protein (AHRD V3.3 *** A0A072VEV4_MEDTR)	AT2G01340	At17.1
	Solyc03g118810.1	1.96958	0.00726244		Calcium-binding allergen Ole e 8 (AHRD V3.3 *** A0A2G2WQF6_CAPBA)
	Solyc09g013150.3	1.96915	0.0204379		Phosphate transporter (AHRD V3.3 *** A0A2H4H6T2_MALDO)	AT2G38060	PHT4;2
	Solyc07g008140.3	1.96796	7.54434e-06		Umecyanin (AHRD V3.3 *-* A0A2G2WBI2_CAPBA)	AT5G20230	BCB
	Solyc01g109140.3	1.96653	0.0116632	DES	divinyl ether synthase
	Solyc06g071890.3	1.96648	0.000620571		Mitochondrial pyruvate carrier (AHRD V3.3 *** A0A2G2WMA1_CAPBA)
	Solyc12g005720.1	1.96516	7.83931e-09		Cysteine-rich receptor-like protein kinase (AHRD V3.3 *** A0A2K3JS14_TRIPR)
	Solyc09g082270.3	1.96462	0.0375498		Lipid transfer protein (AHRD V3.3 *** G7K520_MEDTR)
	Solyc12g098900.2	1.96308	0.0126939		Late embryogenesis abundant protein D-29 (AHRD V3.3 *-* A0A2G3B563_CAPCH)
	Solyc12g057060.2	1.96154	0.0046651		Glycosyltransferase (AHRD V3.3 *** A0A2G3CNS7_CAPCH)	AT1G22380	UGT85A3
	Solyc11g072920.2	1.95566	1.66092e-05		Peroxidase (AHRD V3.3 *** K4DAZ8_SOLLC)	AT5G06720	PER53
	Solyc10g052880.1	1.95084	0.00991604		Inactive leucine-rich repeat receptor-like protein kinase (AHRD V3.3 *** A0A314LDB3_NICAT)
	Solyc01g079600.3	1.9476	0.00618545		Alpha/beta-Hydrolases superfamily protein (AHRD V3.3 *** A0A2U1L2I9_ARTAN)	AT1G02660	PLIP2
	Solyc10g080010.2	1.9438	0.00176837		Glycosyltransferase family 61 protein (AHRD V3.3 *** A0A2U1KMB4_ARTAN)	AT2G41640
	Solyc08g067620.3	1.94022	0.00052074		Pleiotropic drug resistance protein (AHRD V3.3 *** C8CA13_CUCSA)
	Solyc04g077240.3	1.93642	0.0247443		SlBCAT6
	Solyc11g032065.1	1.9351	0.00613542		Retrovirus-related Pol polyprotein from transposon TNT 1-94 (AHRD V3.3 *-* A0A2I0VJ33_9ASPA)
	Solyc02g062300.3	1.93271	0.0189773		BURP domain-containing protein (AHRD V3.3 *** A0A2U1M493_ARTAN)
	Solyc01g100010.3	1.93158	0.0225958		F-box domain, Phloem protein 2-like protein (AHRD V3.3 *** A0A2U1MNC1_ARTAN)	AT1G09155	PP2B15
	Solyc06g070990.3	1.93143	0.00316918		WRKY transcription factor 74	AT5G15130	WRKY72
	Solyc05g051530.3	1.93056	0.0323445		ABC transporter G family member 11 (AHRD V3.3 *** A0A2G2ZJ77_CAPAN)
	Solyc01g103580.3	1.92957	1.54641e-08		DUF679 domain-containing protein (AHRD V3.3 *** A0A1Q3DCM8_CEPFO)	AT4G24310	DMP3
	Solyc05g008210.3	1.92833	9.09252e-06		Plastid movement impaired protein (AHRD V3.3 *** A0A2P5FK82_TREOI)	AT2G01340	At17.1
	Solyc04g074470.1	1.92504	0.00873596		Protein EXORDIUM-like 2 (AHRD V3.3 *** A0A2G3CNT3_CAPCH)
	Solyc08g081440.2	1.9223	0.0361175		Unknown protein
	Solyc02g078340.3	1.9207	0.0342759		Heat stress transcription factor B-2b (AHRD V3.3 *** A0A2G3D674_CAPCH)
	Solyc06g075100.3	1.91892	0.0416425		glycosyltransferase family protein 2 (AHRD V3.3 *** AT5G60700.2)	AT5G60700
	Solyc07g056000.3	1.91757	0.033658		Xyloglucan endotransglucosylase/hydrolase (AHRD V3.3 *** Q43528_SOLLC)
	Solyc02g068680.1	1.90331	0.0313978		Cysteine/Histidine-rich C1 domain family protein (AHRD V3.3 *-* Q9FIY8_ARATH)
	Solyc12g019890.2	1.90328	0.00183451		Glucan endo-1,3-beta-glucosidase 5 (AHRD V3.3 *** A0A1U8GB40_CAPAN)	AT2G19440
	Solyc11g073010.1	1.9013	0.0155002		Exocyst subunit Exo70 family protein (AHRD V3.3 *** A0A2G2VNA4_CAPBA)
	Solyc09g014990.3	1.90082	0.0303365		WRKY transcription factor 33	AT2G38470	WRKY33
	Solyc08g068690.1	1.89955	0.0200863		Tyramine n-hydroxycinnamoyl transferase (AHRD V3.3 *** Q5D8C0_CAPAN)
	Solyc00g072400.3	1.89675	0.0106314
	Solyc09g098160.3	1.89569	0.0311107		pirin	AT2G43120
	Solyc08g077020.1	1.89446	0.0277688		Auxin responsive SAUR protein (AHRD V3.3 *** A0A2U1PXP1_ARTAN)
	Solyc03g013440.3	1.89041	2.16814e-05		Amino acid transporter (AHRD V3.3 *-* A0A200QES2_9MAGN)
	Solyc11g011240.1	1.8897	0.0209404		geranylgeranyl pyrophosphate synthase 1
	Solyc01g109720.3	1.88342	1.32533e-06		Alpha/beta-Hydrolases superfamily protein (AHRD V3.3 *** Q9ASW5_ARATH)
	Solyc06g075555.1	1.88271	0.00655116
	Solyc04g071770.3	1.87938	0.0266584		Ethylene-responsive transcription factor (AHRD V3.3 *** A0A1U8GDL3_CAPAN)	AT5G64750	36982
	Solyc08g008280.3	1.87725	0.0121295		WRKY transcription factor 53	AT4G23810	WRKY53
	Solyc08g021870.2	1.87363	0.0352193		Ankyrin repeat family protein (AHRD V3.3 *-* F8WLA0_CITUN)
	Solyc03g033770.1	1.86244	0.0423499		protein HYPER-SENSITIVITY-RELATED 4-like (AHRD V3.3 *-* A0A2I4HR42_9ROSI)
	Solyc06g011350.3	1.86083	0.0453585		plasma membrane intrinsic protein 2.4	AT3G53420	PIP2-1
	Solyc09g083360.3	1.86029	0.0448089		Transcription factor bHLH92 (AHRD V3.3 *** A0A2G2ZV24_CAPAN)	AT5G43650	BHLH92
	Solyc09g008560.3	1.85921	1.48243e-14		2-oxoglutarate (2OG) and Fe(II)-dependent oxygenase superfamily protein (AHRD V3.3 *** F4INZ9_ARATH)
	Solyc07g006500.3	1.8535	0.0385514		trehalose-6-phosphate synthase 1	AT2G18700	TPS11
	Solyc02g065555.1	1.84852	0.030413
	Solyc01g057910.3	1.84202	0.0122141		R2R3MYB transcription factor 2	AT3G06490	MYB108
	Solyc07g043250.1	1.83763	0.0172237		VQ motif-containing protein 22 (AHRD V3.3 *** A0A2G2Z0Y6_CAPAN)
	Solyc09g075420.3	1.83523	0.00126924		ethylene response factor E.1
	Solyc01g008130.3	1.82895	0.000332229		Glutaredoxin-related protein (AHRD V3.3 *** A0A2U1PBW7_ARTAN)	AT3G11920
	Solyc08g005120.3	1.82866	0.0310109		NAD(P)-binding Rossmann-fold superfamily protein (AHRD V3.3 *-* A0A2U1LGD5_ARTAN)
	Solyc05g016690.3	1.82712	0.0219545		Nudix hydrolase (AHRD V3.3 *** A0A2U1KQS6_ARTAN)
	Solyc09g011590.3	1.82675	0.00137992		Glutathione S-transferase-like protein (AHRD V3.3 *** A8DUB0_SOLLC)	AT3G09270	GSTU8
	Solyc04g009435.1	1.8252	0.00466998
	Solyc02g087070.3	1.82516	0.000488454		alpha-DOX1
	Solyc10g050880.1	1.8224	0.00365412		Alpha/beta-Hydrolases superfamily protein (AHRD V3.3 *** A0A2U1KK17_ARTAN)
	Solyc07g008930.1	1.82003	0.00147921		DUF4228 domain protein (AHRD V3.3 *** G7JUB6_MEDTR)
	Solyc10g076243.1	1.81662	0.0212821
	Solyc10g086710.2	1.81468	0.0143045		PAR1 (AHRD V3.3 *** A0A200R4T9_9MAGN)	AT3G54040
	Solyc07g008130.3	1.81116	0.00247131		Cupredoxin (AHRD V3.3 *-* A0A2U1MB64_ARTAN)
	Solyc02g079220.3	1.80566	0.000302934		Sugar transporter protein 1	AT1G11260	STP1
	Solyc11g067170.2	1.80137	0.0365657		Fatty acyl-CoA reductase (AHRD V3.3 *** A0A2G2XZ88_CAPAN)
	Solyc12g017480.2	1.79665	0.0421128		Plant intracellular Ras-group-related LRR protein (AHRD V3.3 *** A0A2R6R402_ACTCH)	AT2G19330	PIRL6
	Solyc03g123680.1	1.79131	0.0079466		RING/U-box superfamily protein (AHRD V3.3 *** A0A2U1LDD8_ARTAN)
	Solyc03g119240.3	1.78778	0.0141112		Protein kinase family protein (AHRD V3.3 *** A0A2U1MH78_ARTAN)	AT1G18390
	Solyc08g068390.3	1.78734	0.00524017		Glyoxysomal fatty acid beta-oxidation multifunctional protein MFP-a (AHRD V3.3 *** A0A2G2YXE3_CAPAN)
	Solyc08g008370.3	1.78673	0.00833893		DCD (Development and Cell Death) domain protein (AHRD V3.3 *-* A0A2U1P2J5_ARTAN)	AT5G42050
	Solyc09g009150.1	1.78368	0.00064328		S-locus lectin protein kinase family protein (AHRD V3.3 *-* A0A2U1LPS2_ARTAN)
	Solyc01g067340.2	1.78338	0.0276096		bHLH transcription factor 075
	Solyc12g094390.1	1.78068	0.0112908		Syringolide-induced protein 14-1-1 (AHRD V3.3 *** A0A2K3M7L2_TRIPR)
	Solyc07g040890.1	1.77446	4.45211e-09		Alpha/beta-hydrolases superfamily protein (AHRD V3.3 *** A0A2U1LX98_ARTAN)
	Solyc06g072460.1	1.77397	6.34331e-07		Cysteine/Histidine-rich C1 domain family protein (AHRD V3.3 *-* Q9ZUW8_ARATH)
	Solyc08g074970.1	1.77383	0.0226079		UDP-Glycosyltransferase superfamily protein (AHRD V3.3 *** A0A2U1Q6T8_ARTAN)
	Solyc02g031990.1	1.76806	0.0195972		VQ motif-containing protein 22 (AHRD V3.3 *** A0A2G2XD74_CAPBA)
	Solyc12g007030.2	1.76152	0.0255166		Aldehyde dehydrogenase (AHRD V3.3 *** Q70T30_BIXOR)	AT3G24503	ALDH2C4
	Solyc10g009240.3	1.76038	0.000136753		3-ketoacyl-CoA synthase (AHRD V3.3 *** A0A1U8ENL9_CAPAN)	AT1G01120	KCS1
	Solyc04g074950.3	1.75181	0.000311571		Dihydrofolate reductase (AHRD V3.3 *** A0A1P8B8P6_ARATH)	AT4G24380
	Solyc02g081830.3	1.75113	0.00130208		Haloacid dehalogenase-like hydrolase (HAD) superfamily protein (AHRD V3.3 *** A0A2U1MTA1_ARTAN),Pfam:PF00702	AT5G44730
	Solyc11g069220.2	1.7486	0.000226563		MLO-like protein (AHRD V3.3 *** K4DA78_SOLLC)	AT1G61560	MLO6
	Solyc01g009160.2	1.74599	0.0148595		Late embryogenesis abundant (LEA) hydroxyproline-rich glycoprotein family (AHRD V3.3 *** Q84VP8_ARATH)
	Solyc05g039950.2	1.74401	0.0286391		Acyltransferase-like protein (AHRD V3.3 *** Q589X8_TOBAC)
	Solyc04g071030.1	1.74012	0.00174615		RING-type E3 ubiquitin transferase (AHRD V3.3 *** A0A2G2WYL4_CAPBA)
	Solyc09g011390.3	1.74	0.0090387
	Solyc10g055200.1	1.73795	0.00823519		Dirigent protein (AHRD V3.3 *** K4D1B3_SOLLC)
	Solyc05g009420.1	1.73743	0.0112455		transmembrane protein (AHRD V3.3 *-* AT1G25400.2)
	Solyc02g079460.2	1.73366	0.000201828		FAD-binding Berberine family protein (AHRD V3.3 *** A0A2U1MQE5_ARTAN)
	Solyc07g053550.2	1.73357	9.61174e-07		Glutaredoxin-C9 (AHRD V3.3 *** A0A2G2WE57_CAPBA)	AT1G28480	GRXC9
	Solyc02g037495.1	1.73208	0.043789
	Solyc03g097580.3	1.72427	0.0303647		Bidirectional sugar transporter SWEET (AHRD V3.3 *** A0A142DVH1_SOLTU)	AT3G48740	SWEET11
	Solyc06g035620.3	1.71987	0.0105271		Transcription factor GRAS (AHRD V3.3 *** A0A200QMI2_9MAGN)
	Solyc01g007780.3	1.71907	1.39846e-05		HVA22-like protein (AHRD V3.3 *** A0A2G3AY13_CAPCH)	AT2G36020	HVA22J
	Solyc04g007050.3	1.71591	0.0487915		Disease resistance protein (AHRD V3.3 *** A0A2U1N8H9_ARTAN)
	Solyc06g074990.2	1.71182	0.0201463		putative high affinity nitrate transporter 2	AT1G08090	NRT2.1
	Solyc12g010420.1	1.7108	0.0150309		hypothetical protein (AHRD V3.3 --* AT5G11070.1)
	Solyc04g015220.3	1.71052	0.000317181		Disease resistance protein (AHRD V3.3 *** A0A2U1N8H9_ARTAN)
	Solyc11g069680.1	1.7086	0.00262224		Acyltransferase-like protein (AHRD V3.3 *** Q589X8_TOBAC)
	Solyc04g063350.3	1.70847	0.00934678		2-oxoisovalerate dehydrogenase subunit alpha 2, mitochondrial (AHRD V3.3 *** A0A2G3CL46_CAPCH)	AT1G21400
	Solyc08g068730.1	1.70781	0.0393675		Tyramine n-hydroxycinnamoyl transferase (AHRD V3.3 *** Q5D8C0_CAPAN)
	Solyc07g006090.2	1.70781	0.0406807		Glutamine amidotransferase (AHRD V3.3 *** A0A200QT70_9MAGN)	AT4G30550	GGP3
	Solyc07g045100.1	1.69792	0.0243425		Eukaryotic aspartyl protease family protein (AHRD V3.3 *** G7KD30_MEDTR)
	Solyc04g054950.3	1.6976	0.00589662		NAD(P)-binding Rossmann-fold superfamily protein (AHRD V3.3 *** F4IKL5_ARATH),Pfam:PF13561
	Solyc02g065550.3	1.6941	0.0324609		ACI19	AT2G23790
	Solyc10g009110.1	1.69276	0.00202576		ethylene response factor F.5
	Solyc03g097840.3	1.69228	0.00682402		Phosphate carrier protein, mitochondrial (AHRD V3.3 *** A0A2G3A0N1_CAPAN)
	Solyc08g007460.2	1.68956	0.00984342		Bifunctional inhibitor/lipid-transfer protein/seed storage 2S albumin superfamily protein (AHRD V3.3 *** A0A2U1L4X0_ARTAN)	AT1G62790
	Solyc08g080700.2	1.68514	0.0178727		NEP-interacting protein, putative (DUF239) (AHRD V3.3 *** Q1PE81_ARATH)	AT4G10220
	Solyc08g005610.3	1.68355	0.0218364	CYP707A2	Cytochrome P450 (AHRD V3.3 *** A0A200R6R4_9MAGN)	AT5G45340	CYP707A3
	Solyc01g107100.3	1.67809	0.0060218		beta-1%2C4-xylosidase (AHRD V3.3 *** AT3G19615.1)
	Solyc02g088270.3	1.67667	0.0343906		hypothetical protein (DUF1997) (AHRD V3.3 *** AT5G39530.1)
	Solyc06g066590.3	1.67637	0.0119656		Protein PLANT CADMIUM RESISTANCE 8 (AHRD V3.3 *** A0A2G2WLP0_CAPBA)	AT1G52200	PCR8
	Solyc08g074495.1	1.67336	0.0189439
	Solyc09g075820.3	1.67159	0.0165675		Sugar transporter protein 2	AT5G26340	STP13
	Solyc01g007955.1	1.67036	0.00253879
	Solyc03g071850.1	1.66342	0.0357669		Glycosyltransferase (AHRD V3.3 *** A0A2I4G8J4_9ROSI)
	Solyc08g066210.3	1.66319	0.00624608		receptor-like protein kinase HSL1 (AHRD V3.3 *** A0A2G2YX65_CAPAN)	AT5G25930
	Solyc05g041920.3	1.66104	5.19715e-07		Dicer-like 3 (AHRD V3.3 *-* B3SRQ0_PHYPA)	AT4G15417	ATRTL1
	Solyc10g011910.3	1.66002	0.0435353		WRKY transcription factor 25	AT4G01250	WRKY22
	Solyc12g011090.2	1.65723	2.60963e-05		Unknown protein
	Solyc03g119530.3	1.65578	0.0400759		LOB domain-containing protein 41 (AHRD V3.3 *** A0A2G2WPK9_CAPBA)
	Solyc03g094120.3	1.65152	0.0475691		Nucleotide-diphospho-sugar transferase (AHRD V3.3 *** A0A2U1NTH5_ARTAN)	AT1G28710
	Solyc06g008400.2	1.65122	0.0221935
	Solyc03g112340.1	1.6486	0.0104793		RING/U-box superfamily protein (AHRD V3.3 *** A0A2H1ZED7_ARATH)
	Solyc08g078080.3	1.64855	0.00919314		Pentatricopeptide repeat-containing protein, mitochondrial (AHRD V3.3 *** A0A2G3DC53_CAPCH)
	Solyc12g005940.2	1.64696	0.0158013		1-aminocyclopropane-1-carboxylate oxidase 2 (AHRD V3.3 *** Q7Y257_BETPN)
	Solyc02g079533.1	1.64602	0.0425171
	Solyc03g025330.3	1.64376	0.0121958		Transmembrane protein, putative (DUF677) (AHRD V3.3 *** A0A1I9LNT4_ARATH)	AT3G49070
	Solyc03g031890.3	1.64078	0.0411741		Cold induced protein-like (AHRD V3.3 *-* Q94JH8_ORYSJ)
	Solyc05g007000.3	1.64009	0.000195862		Major facilitator superfamily protein (AHRD V3.3 *** A0A1P8AT47_ARATH)
	Solyc09g082460.3	1.63885	0.00296119		Homocysteine S-methyltransferase (AHRD V3.3 *** A0A200QYH8_9MAGN)	AT3G22740	HMT3
	Solyc08g014570.3	1.63808	0.0372629		Ankyrin repeat-containing protein (AHRD V3.3 *** A0A1U8F3K5_CAPAN)	AT2G31820
	Solyc03g078710.2	1.63646	5.78227e-05		Glycosyltransferase (AHRD V3.3 *-* A0A328E199_9ASTE)
	Solyc06g068530.1	1.63588	0.0418323		Unknown protein
	Solyc03g095770.3	1.63356	0.0124871	WRKY70	WRKY transcription factor 80	AT3G56400	WRKY70
	Solyc09g011490.3	1.63297	0.00367223		Glutathione S-transferase (AHRD V3.3 *** C0LF68_CAPAN)	AT3G09270	GSTU8
	Solyc06g035960.3	1.62942	0.0138449		Oxalate--CoA ligase (AHRD V3.3 *** A0A1U8FIW0_CAPAN)	AT3G48990	AAE3
	Solyc01g110925.1	1.62897	0.0452818
	Solyc01g109710.3	1.62617	8.26214e-05		Adenine nucleotide alpha hydrolases-like superfamily protein (AHRD V3.3 *** Q9SIJ8_ARATH)	AT2G21620	RD2
	Solyc01g091490.3	1.62547	0.0138683		Unknown protein	AT3G60890	ZPR2
	Solyc03g082640.2	1.62452	0.00519376		P-loop containing nucleoside triphosphate hydrolases superfamily protein (AHRD V3.3 *** A0A2U1NSJ9_ARTAN)
	Solyc12g005340.2	1.62336	0.00489043		Transcription factor GRAS (AHRD V3.3 *** A0A200QMI2_9MAGN)
	Solyc01g010080.3	1.61329	0.000597193		Potassium channel AKT1 (AHRD V3.3 *** A0A2G3AJ60_CAPAN)	AT4G32650	KAT3
	Solyc10g038080.2	1.61103	0.00854242		Shikimate dehydrogenase (NADP(+)) (AHRD V3.3 *** A0A1G1USV4_9BACI)
	Solyc03g081330.1	1.6097	0.00720625		Avr9/Cf-9 rapidly elicited protein (AHRD V3.3 -** AT5G54165.1)
	Solyc03g121190.3	1.60686	4.58646e-10		Unknown protein
	Solyc07g020870.2	1.60584	0.023229		RING-type E3 ubiquitin transferase (AHRD V3.3 *** A0A200QDL2_9MAGN)
	Solyc02g086270.3	1.60407	0.00279588		Protein kinase family protein (AHRD V3.3 *** A0A2U1MH78_ARTAN)	AT1G66880
	Solyc05g005150.1	1.60323	0.00286204		F-box/Kelch repeat-containing F-box family protein (AHRD V3.3 *** C4PVT9_ARATH)
	Solyc06g010030.3	1.59969	0.0482235		MLO-like protein (AHRD V3.3 *** K4C430_SOLLC)	AT1G61560	MLO6
	Solyc01g098270.1	1.58984	0.0204394		Chaperone protein DnaJ (AHRD V3.3 *-* A0A2G2W7P0_CAPBA)
	Solyc05g051480.2	1.58078	0.00606595		Unknown protein
	Solyc02g083850.3	1.58037	8.67192e-07		Calcium-dependent kinase (AHRD V3.3 *** Q5D875_MEDTR)	AT2G17890	CPK16
	Solyc05g052570.3	1.58033	0.0315951		Zinc finger transcription factor 39
	Solyc05g056080.3	1.5785	0.0234743		zinc finger B-box protein (AHRD V3.3 *-* AT5G45410.5)
	Solyc07g055380.2	1.57772	0.016068		Disease resistance protein (TIR-NBS-LRR class) (AHRD V3.3 *** A0A2K3NQB9_TRIPR)
	Solyc04g025880.3	1.57217	0.00287926		Potassium transporter (AHRD V3.3 *** A0A2G2VML6_CAPBA)	AT1G70300	POT6
	Solyc11g056620.2	1.56855	0.00871696		hypothetical protein (AHRD V3.3 *-* AT4G12070.1)
	Solyc10g049630.2	1.56803	0.00613275		Protein phosphatase 2C family protein (AHRD V3.3 *** A0A2U1MLG3_ARTAN)	AT4G33920
	Solyc01g087990.3	1.56223	4.01477e-05		MADS-box transcription factor (AHRD V3.3 *** Q75V01_9ASPA)	AT5G13790	AGL15
	Solyc02g078530.3	1.56028	0.0116245		Protein kinase domain (AHRD V3.3 *** A0A200PQT3_9MAGN)
	Solyc03g007230.3	1.55955	0.0196298		Protein phosphatase 2C (AHRD V3.3 *** A0A2U1KYU0_ARTAN)
	Solyc12g009000.1	1.55733	0.0196133		Harbinger transposase-derived nuclease (AHRD V3.3 *** A0A2U1Q453_ARTAN)
	Solyc01g073800.2	1.55649	0.0122465		Cysteine/Histidine-rich C1 domain family protein (AHRD V3.3 *** A0A2U1L9L8_ARTAN)
	Solyc01g099200.3	1.55326	0.00818974		Lipoxygenase (AHRD V3.3 *** K4B0V7_SOLLC)
	Solyc02g083370.1	1.54978	0.00117041		Unknown protein
	Solyc07g043310.3	1.5469	8.29473e-05		Gamma aminobutyrate transaminase isoform 1	AT3G22200	POP2
	Solyc03g118820.3	1.54065	0.00256762		Ras-related protein RABA6a (AHRD V3.3 *** A0A1U8FCD3_CAPAN)	AT1G73640	RABA6A
	Solyc05g010720.3	1.53891	0.000756198		Enoyl-CoA delta isomerase 1, peroxisomal (AHRD V3.3 *** A0A2G3B729_CAPCH)
	Solyc10g074740.1	1.53845	0.00202555		Calcium-binding protein CAST (AHRD V3.3 *** A0A1U8EHD5_CAPAN)	AT4G20780	CML42
	Solyc04g076880.3	1.5358	0.0299694		phosphoenolpyruvate carboxykinase	AT4G37870	PCKA
	Solyc02g090400.3	1.53573	0.0130308		Myb family transcription factor (AHRD V3.3 *** A0A2I0WBC3_9ASPA)
	Solyc05g051210.3	1.53572	0.0220998		S-adenosyl-L-methionine-dependent methyltransferases superfamily protein (AHRD V3.3 *-* Q9M144_ARATH)
	Solyc08g067390.3	1.53523	0.000468278		EG45-like domain containing protein (AHRD V3.3 *** A0A2I4GVG0_9ROSI)
	Solyc02g094180.3	1.53325	0.0307065		Peroxidase (AHRD V3.3 *** K4BDL3_SOLLC)
	Solyc03g115610.3	1.53146	0.0497095		LRR receptor-like kinase family protein (AHRD V3.3 *** A0A072USD7_MEDTR)	AT1G74360
	Solyc11g005840.2	1.53024	0.00438024		Aminotransferase (AHRD V3.3 *** A0A200PUW3_9MAGN)
	Solyc12g088940.2	1.52538	0.0161852		MAP kinase kinase kinase 87
	Solyc07g062490.1	1.52491	0.019678		Epidermis-specific secreted glycoprotein EP1 (AHRD V3.3 *** A0A2G2WG47_CAPBA)
	Solyc12g056390.2	1.52446	0.0122798		Thaumatin-like protein (AHRD V3.3 *** Q5DJS5_TOBAC)
	Solyc06g076130.3	1.52369	0.0118353		GTP-binding Obg/CgtA protein (AHRD V3.3 *-* A0A2K3MSE1_TRIPR)
	Solyc12g049030.1	1.52291	0.0480078		Fatty acid desaturase (AHRD V3.3 *** A0A200QRI1_9MAGN)
	Solyc10g017570.3	1.52277	0.029109		NAD(P)-binding Rossmann-fold superfamily protein (AHRD V3.3 *** A0A2U1PI79_ARTAN)
	Solyc04g055000.3	1.52123	0.000657371		inactive TPR repeat-containing thioredoxin TTL3-like (AHRD V3.3 *** A0A2I4H3Y7_9ROSI)	AT5G65160	TPR14
	Solyc08g068780.2	1.51717	0.00241788		N-hydroxycinnamoyl-CoA:tyramine N-hydroxycinnamoyl transferase THT7-8
	Solyc07g066550.3	1.51711	0.00996876		SHR5-receptor-like kinase (AHRD V3.3 *** Q4PLL4_9POAL)	AT1G56140
	Solyc10g024490.2	1.51684	0.0418323		Protein NRT1/ PTR FAMILY 7.3 (AHRD V3.3 *** A0A2G2YL05_CAPAN)	AT1G32450	NPF7.3
	Solyc07g063940.2	1.51638	0.0180801		SCARECROW
	Solyc08g074660.1	1.51555	0.0111095		F-box/kelch-repeat protein SKIP25 (AHRD V3.3 *** A0A2G2XM52_CAPBA)
	Solyc06g060760.3	1.51273	0.0447549		tonoplast intrinsic protein 2.3	AT4G17340	TIP2-2
	Solyc02g083360.1	1.51022	0.0357942		Protein methionine S-oxide reductase (AHRD V3.3 *** A0A2K3M6B6_TRIPR)
	Solyc09g090130.3	1.50886	0.0444116		R2R3MYB transcription factor 15	AT3G23250	MYB15
	Solyc10g054440.2	1.50763	0.0083545		arginine decarboxylase 1	AT4G34710	ADC2
	Solyc07g040880.3	1.50619	0.0333742		Alpha/beta hydrolase fold-3 (AHRD V3.3 *** A0A200PPP0_9MAGN)
	Solyc11g010250.1	1.50284	0.00119639		Avr9/Cf-9 rapidly elicited protein 75 (AHRD V3.3 *** Q9FQY9_TOBAC)
	Solyc02g070010.1	1.49523	0.0462937		Pentatricopeptide repeat-containing protein (AHRD V3.3 *** A0A2G3A6Q0_CAPAN)
	Solyc04g051280.3	1.49419	0.00196071		nucleolin (AHRD V3.3 *-* AT1G65090.3)
	Solyc11g071990.2	1.49108	0.00341343		FAD/NAD(P)-binding oxidoreductase family protein (AHRD V3.3 *** A0A2U1M1X0_ARTAN)	AT3G44190
	Solyc05g005070.3	1.48437	8.08788e-06		Cysteine-rich receptor-like protein kinase 2 (AHRD V3.3 *** A0A1U8EWZ9_CAPAN)
	Solyc06g074530.1	1.48161	0.0174806		Arogenate dehydratase (AHRD V3.3 *** A0A2G2VAY6_CAPBA)
	Solyc01g102685.1	1.47983	0.00245167
	Solyc01g008670.3	1.47673	0.00220763		Cytochrome (AHRD V3.3 *** A0A1U8F0H8_CAPAN)
	Solyc01g109090.2	1.47504	0.0260699		Unknown protein
	Solyc09g090970.3	1.47467	0.0246264		pathogenesis-related protein STH-2-like (AHRD V3.3 *** A0A1U7Y3H6_NICSY)
	Solyc05g016060.3	1.47359	9.89925e-05		cysteine-rich and transmembrane domain-containing protein WIH1 (AHRD V3.3 *-* XP_004239248.1)
	Solyc02g084800.3	1.47295	0.0253039		Peroxidase (AHRD V3.3 *** K4BAZ5_SOLLC)	AT4G36430	PER49
	Solyc01g100460.3	1.47232	0.00723125		BZIP transcription factor (AHRD V3.3 *** C0LQL1_9CARY)
	Solyc04g016420.3	1.47157	0.00458482		hypothetical protein (AHRD V3.3 *-* AT5G04000.2)
	Solyc01g105370.3	1.47027	0.0243275		2-nitropropane dioxygenase-like protein (AHRD V3.3 *** Q9FMG0_ARATH)	AT5G64250
	Solyc10g055800.2	1.46866	0.0444116		Chitinase (AHRD V3.3 *** B9VRK7_CAPAN)	AT3G12500	CHI-B
	Solyc09g047910.3	1.4666	0.000313216		Lysine ketoglutarate reductase trans-splicing-like protein, putative (DUF707) (AHRD V3.3 *** A0A1P8B5N9_ARATH)	AT4G12840
	Solyc03g082470.3	1.46407	0.00974907		systemin receptor 1
	Solyc01g097570.2	1.46249	0.026826		Protein SUPPRESSOR OF K(+) TRANSPORT GROWTH DEFECT 1 (AHRD V3.3 *-* A0A2G2W7B7_CAPBA)
	Solyc08g062820.3	1.45426	0.00162842		Cytokinin riboside 5'-monophosphate phosphoribohydrolase (AHRD V3.3 *** A0A2G3BRK1_CAPCH)	AT5G11950	LOG8
	Solyc11g010420.2	1.45209	0.00590697		Dihydrofolate reductase-like protein (AHRD V3.3 *** A0A2K3MS55_TRIPR)	AT5G65400
	Solyc02g071130.3	1.45079	0.0253072		WRKY transcription factor 71	AT1G29860	WRKY71
	Solyc11g069180.2	1.44933	0.00181587		Isovaleryl-CoA dehydrogenase (AHRD V3.3 *** B4FQ64_MAIZE)	AT3G45300	IVD
	Solyc04g077810.1	1.44876	0.0140677		ZCF37 (AHRD V3.3 *** A0A2U1NT51_ARTAN)
	Solyc06g082530.2	1.44818	0.0367524		Scarecrow-like protein 9 (AHRD V3.3 *** A0A1U8HB18_CAPAN)
	Solyc10g050060.2	1.4461	0.000226756		C2 domain-containing protein (AHRD V3.3 *** B1Q483_CAPCH)	AT4G34150
	Solyc09g007520.3	1.44469	0.000117628		Peroxidase (AHRD V3.3 *** K4CQE1_SOLLC)	AT2G37130	PER21
	Solyc01g073820.3	1.44464	0.00748518		Cysteine/Histidine-rich C1 domain family protein (AHRD V3.3 *** A0A2U1L9L8_ARTAN)
	Solyc04g076700.3	1.44375	0.00953783
	Solyc08g007790.3	1.44043	0.00444212		3-hydroxy-3-methylglutaryl coenzyme A synthase	AT4G11820	HMGS
	Solyc01g094237.1	1.43618	0.0030907
	Solyc08g075020.3	1.43612	0.000872235		Pectin acetylesterase (AHRD V3.3 *** K4CMM0_SOLLC)	AT4G19420
	Solyc09g007860.3	1.43594	5.4916e-05		Calcium-dependent lipid-binding (CaLB domain) family protein (AHRD V3.3 *** A0A1P8BD17_ARATH)	AT5G04220	SYT3
	Solyc06g074620.3	1.43341	0.0212525		hypothetical protein (AHRD V3.3 *** AT2G27830.1)	AT2G27830
	Solyc02g092145.1	1.43017	1.07192e-05
	Solyc08g014010.3	1.42962	0.0198397		Transmembrane protein (AHRD V3.3 *** Q1PDF2_ARATH)
	Solyc03g117590.3	1.42747	0.000890434		Chaperone protein DnaJ (AHRD V3.3 *** A0A2G2WQF7_CAPBA)	AT1G80920	ATJ8
	Solyc10g075070.2	1.42484	0.0224799		Non-specific lipid-transfer protein (AHRD V3.3 *** K4D1U9_SOLLC)	AT2G38540	LTP1
	Solyc06g010010.2	1.42281	0.0277728		MLO-like protein (AHRD V3.3 *** K4C428_SOLLC)	AT3G45290	MLO3
	Solyc04g077180.2	1.42273	7.07559e-05		Alpha/beta-Hydrolases superfamily protein (AHRD V3.3 *** Q08A69_ARATH)
	Solyc02g072080.1	1.42229	0.00522229		RING-type E3 ubiquitin transferase (AHRD V3.3 *** A1E0Y2_SOLTU)
	Solyc01g105650.3	1.42215	0.0493246		2-oxoglutarate (2OG) and Fe(II)-dependent oxygenase superfamily protein (AHRD V3.3 *** A0A2U1MCV6_ARTAN)
	Solyc11g007130.2	1.42004	0.00336982		Major facilitator superfamily (AHRD V3.3 *** A0A200Q6B3_9MAGN)
	Solyc04g040130.1	1.41894	0.041393		Fatty acid desaturase (AHRD V3.3 *** E7CCD0_CAMMC)
	Solyc12g006840.2	1.41646	2.25393e-10		Lectin protein kinase family protein (AHRD V3.3 *** A0A1I9LPL5_ARATH)	AT3G16030	CES101
	Solyc01g088440.2	1.41584	0.0326283		RING/U-box superfamily protein (AHRD V3.3 *-* A0A2U1LDD8_ARTAN)
	Solyc01g066957.1	1.4156	0.00539049
	Solyc05g012180.3	1.41308	0.00217951		Methyl esterase 11 (AHRD V3.3 *** A0A2U1LRP6_ARTAN)
	Solyc07g065970.2	1.41217	0.00295899		Chaperone protein DnaJ (AHRD V3.3 *** A0A2G3C2H4_CAPCH)
	Solyc06g069570.3	1.41191	0.00538741		SNAP25-like proteinous protein SNAP33 (AHRD V3.3 *** A0A1U8F981_CAPAN)	AT5G61210	SNAP33
	Solyc06g005170.3	1.41165	0.0376897		mitogen-activated protein kinase 3	AT3G45640	MPK3
	Solyc03g043640.3	1.40611	0.00100417		Heavy metal-associated isoprenylated plant protein (AHRD V3.3 *** A0A2R6PA46_ACTCH)	AT5G17450	HIPP21
	Solyc04g078630.3	1.40554	0.0229056		SPRY domain, Concanavalin A-like lectin/glucanase domain protein (AHRD V3.3 *** A0A2U1NV09_ARTAN)	AT4G06534
	Solyc11g072140.2	1.40402	1.66092e-05		Protein kinase domain (AHRD V3.3 *** A0A200PR58_9MAGN)	AT1G21270	WAK2
	Solyc01g079940.3	1.40395	0.0155098		Eukaryotic aspartyl protease family protein (AHRD V3.3 *** A0A2U1KXX4_ARTAN)
	Solyc01g060240.3	1.40341	0.000422247		Unknown protein
	Solyc02g093870.3	1.40334	0.0160869		Lysine histidine transporter 1 (AHRD V3.3 *** A0A1U8FSC7_CAPAN)
	Solyc08g079420.3	1.40288	5.96647e-06		Cytochrome P450 (AHRD V3.3 *** A0A200QB17_9MAGN)
	Solyc08g082090.1	1.40264	0.00402082		Avr9/Cf-9 rapidly elicited protein 194 (AHRD V3.3 *** Q9FQZ4_TOBAC)
	Solyc05g041200.3	1.40219	7.56202e-05		4-hydroxyphenylpyruvate dioxygenase (AHRD V3.3 *** A0A2G2WSP4_CAPBA)
	Solyc03g083470.3	1.40169	0.00560926		Receptor-like protein kinase (AHRD V3.3 *** A0A2K3NJB3_TRIPR)
	Solyc03g097100.1	1.40138	0.0426273		Calmodulin (AHRD V3.3 *** B6UHC3_MAIZE)
	Solyc01g089890.3	1.40131	0.00447554		PRA1 family protein (AHRD V3.3 *** A0A2G3AMA6_CAPAN)
	Solyc09g010200.3	1.40098	0.0421326		Casparian strip membrane protein 1 (AHRD V3.3 *** CASP1_TOBAC)	AT3G11550	CASP2
	Solyc06g069045.1	1.40004	3.94954e-07
	Solyc03g112970.1	1.39955	0.0122798		pectinesterase 1 (AHRD V3.3 *** A0A2I4F4J2_9ROSI)
	Solyc04g005670.2	1.3979	0.00586553		F-box/kelch-repeat protein (AHRD V3.3 *** A0A2G3CYH7_CAPCH)	AT1G14330
	Solyc11g006570.2	1.39634	0.0334216		Inositol oxygenase (AHRD V3.3 *** A0A2U1PDJ1_ARTAN)
	Solyc05g056500.1	1.38999	0.0278492		RING-type E3 ubiquitin transferase (AHRD V3.3 *** A0A2G2VD56_CAPBA)
	Solyc02g092290.3	1.38763	0.0497984		F-box/RNI-like superfamily protein (AHRD V3.3 *** F4KDV0_ARATH)	AT1G78760
	Solyc05g012850.2	1.38667	0.00991604		transmembrane protein (AHRD V3.3 *-* AT3G11810.1)
	Solyc06g053550.3	1.38509	0.00633635		Peroxisomal membrane protein PMP22 (AHRD V3.3 *** A0A1U8F4P8_CAPAN)	AT4G14305
	Solyc04g012160.3	1.38341	0.000522635		SNF1-related kinase	AT4G40010	SRK2F
	Solyc02g077520.3	1.38291	0.0352193		O-methyltransferase (AHRD V3.3 *** A0A2S1PVB3_CAMAC)
	Solyc12g096920.1	1.38102	0.0352193		Disease resistance protein (AHRD V3.3 *** A0A200QG84_9MAGN)
	Solyc05g025683.1	1.38057	0.0327326
	Solyc11g072630.2	1.38056	0.00348378		mitogen-activated protein kinase 4	AT1G07880	MPK13
	Solyc02g092860.3	1.38047	0.0155536		Cytochrome P450 (AHRD V3.3 *** Q9XFX1_CICAR)	AT4G37360	CYP81D2
	Solyc02g092880.3	1.37939	0.0205631		Maternal effect embryo arrest 59 (AHRD V3.3 *** A0A2U1M4C6_ARTAN)
	Solyc06g075550.3	1.37889	2.50774e-08		Receptor-like cytoplasmic protein kinase 1 (AHRD V3.3 *** F6JSQ7_CAPAN)	AT1G07870
	Solyc11g016930.1	1.37791	0.00665061		Leucine-rich repeat protein kinase family protein (AHRD V3.3 *-* A0A061EED9_THECC)
	Solyc03g025380.3	1.37684	0.0196133		Peroxidase (AHRD V3.3 *** K4BF11_SOLLC)
	Solyc06g065910.3	1.37644	0.0266852		Octicosapeptide/Phox/Bem1p (PB1) domain-containing protein / tetratricopeptide repeat (TPR)-containing protein (AHRD V3.3 *** A0A1R7T3E1_ARATH)	AT2G25290	Phox1
	Solyc02g080290.3	1.3762	0.00273063		Beta-glucosidase 46 (AHRD V3.3 *** A0A1U8FUJ5_CAPAN)	AT4G21760	BGLU47
	Solyc01g095810.3	1.37532	0.034132		RING/U-box superfamily protein (AHRD V3.3 *** A0A2U1KEI5_ARTAN)
	Solyc02g090110.3	1.37473	0.000981817		WAK-like kinase	AT2G23450	WAKL14
	Solyc02g069740.3	1.3738	0.0361598		Transcription factor jumonji (Jmj) family protein / zinc finger (C5HC2 type) family protein (AHRD V3.3 *** A0A2U1QN90_ARTAN)
	Solyc01g098580.3	1.37358	0.0140022		Phosphoglycerate mutase-like protein AT74H (AHRD V3.3 *** A0A2G3BUB5_CAPCH)	AT3G05170
	Solyc06g054610.2	1.37282	3.22429e-10		Unknown protein
	Solyc03g083010.3	1.37173	0.00237227		Alpha/beta-Hydrolases superfamily protein (AHRD V3.3 *** Q9LVU7_ARATH)	AT5G53050
	Solyc08g080750.3	1.36888	0.0302129		LURP-one-like protein (AHRD V3.3 *** A0A1P8AWJ7_ARATH)	AT1G63410
	Solyc07g006280.3	1.36521	0.0027272		Tetraspanin (AHRD V3.3 *** A0A200Q8V3_9MAGN)	AT2G23810	TET8
	Solyc12g008500.2	1.36314	0.0233476		receptor-like protein kinase 5 (AHRD V3.3 *** A0A1S4BN50_TOBAC)
	Solyc04g073950.1	1.36109	0.00177334		VQ motif protein (AHRD V3.3 *-* A0A2K3NKL0_TRIPR)	AT5G65170
	Solyc04g072605.1	1.35962	0.0249709
	Solyc09g014900.3	1.35794	0.0166634		Cytochrome P450 (AHRD V3.3 *** A0A2U1NKI2_ARTAN)
	Solyc04g054890.3	1.35637	0.0132925		Acyl-coenzyme A oxidase (AHRD V3.3 *** A0A1U8F2S5_CAPAN)	AT5G65110	ACX2
	Solyc06g054620.3	1.35533	3.61255e-06		Zinc finger transcription factor 43
	Solyc11g068940.1	1.35435	0.00725247		RING-type E3 ubiquitin transferase (AHRD V3.3 *** A0A2G2VPS7_CAPBA)
	Solyc04g078540.3	1.3521	0.00713618		Cysteine proteinase RD21a (AHRD V3.3 *** A0A2G3CPV2_CAPCH)
	Solyc02g078380.3	1.34841	4.45211e-09		Stem-specific protein TSJT1 (AHRD V3.3 *** A0A1U8FVZ0_CAPAN)
	Solyc04g071085.1	1.34819	0.00744868
	Solyc10g018340.1	1.34705	0.0162809		Small auxin up-regulated RNA71
	Solyc11g072620.1	1.34415	0.04794		Unknown protein
	Solyc04g011650.3	1.34395	0.0108476		Telomere binding protein (AHRD V3.3 *** A0JBS3_SOLLC)	AT5G13820	TRP4
	Solyc08g029000.3	1.34256	0.0409598		Lipoxygenase (AHRD V3.3 *** K4CJW3_SOLLC)	AT1G55020	LOX1
	Solyc07g066160.1	1.33607	0.0320641		Zinc finger, C2H2-like protein (AHRD V3.3 *** A0A2U1L2J3_ARTAN)
	Solyc03g006620.3	1.33511	0.000356695		Cotton fiber (DUF761) (AHRD V3.3 *** F4HTI9_ARATH)
	Solyc06g082440.1	1.33501	0.0462224		Non-specific serine/threonine protein kinase (AHRD V3.3 *** G4XMX3_SOLLC)
	Solyc01g108190.3	1.33271	5.98633e-05		Calmodulin-like protein 1 (AHRD V3.3 *** A0A1U8E8F8_CAPAN)	AT2G15680	CML30
	Solyc05g005160.3	1.33183	0.00120028		ATP-citrate synthase (AHRD V3.3 *** B6TD54_MAIZE)	AT1G60810	ACLA-2
	Solyc04g077050.3	1.33072	1.70256e-07		Amino acid permease 6 (AHRD V3.3 *** A0A2G2ZR10_CAPAN)	AT5G49630	AAP6
	Solyc01g098910.3	1.33012	0.00161324		Peroxisomal adenine nucleotide carrier 1 (AHRD V3.3 *** A0A1U8DU94_CAPAN)
	Solyc05g010120.3	1.32929	0.0243425		Phospholipid-transporting ATPase (AHRD V3.3 *** A0A1U8EJE6_CAPAN)
	Solyc12g008840.2	1.32741	0.00586553		beta-galactosidase 4
	Solyc04g078290.3	1.32684	0.0324498		Cytochrome P450 (AHRD V3.3 *** Q7FPQ4_HELTU)
	Solyc09g011860.3	1.32525	0.0334923		GDP-fucose protein O-fucosyltransferase protein (AHRD V3.3 *** A0A2R6R8C5_ACTCH)	AT2G37980	OFUT19
	Solyc02g068660.2	1.32519	0.044149		wall-associated receptor kinase-like 10 (AHRD V3.3 *** A0A2I4G978_9ROSI)	AT1G16120	WAKL1
	Solyc12g045020.2	1.32443	0.0398151		Cytochrome (AHRD V3.3 *** A0A2G2Y725_CAPAN)
	Solyc01g005410.3	1.32376	0.000817053		Caleosin (AHRD V3.3 *** A0A200QL80_9MAGN)
	Solyc08g082900.3	1.32223	0.0217974		WD40 repeat (AHRD V3.3 *** A0A200QWB6_9MAGN)
	Solyc02g089920.2	1.31859	0.0212521		Protein kinase domain (AHRD V3.3 *** A0A200R7I5_9MAGN)
	Solyc06g008620.1	1.3153	0.0204421		TolB protein-related protein (AHRD V3.3 *** A0A2U1LVX5_ARTAN)
	Solyc02g091500.1	1.3125	0.0311107		Calcium-dependent protein kinase (AHRD V3.3 *-* CDPK_DAUCA)
	Solyc01g005470.3	1.31069	0.0317742		protein PLANT CADMIUM RESISTANCE 2-like (AHRD V3.3 *** A0A1U8ETE7_CAPAN)	AT1G14870	PCR2
	Solyc05g052750.3	1.31015	0.0259006		Alpha/beta hydrolase related protein (AHRD V3.3 *** Q8GZ10_ARATH)	AT2G40095
	Solyc10g045420.2	1.30661	0.00673038		O-fucosyltransferase (AHRD V3.3 *** A0A2P5FQR3_TREOI)	AT2G44500	OFUT20
	Solyc02g093270.3	1.30623	0.0425218		caffeoyl-CoA O-methyltransferase	AT4G34050	CCoAOMT1
	Solyc04g064870.3	1.30124	0.00261769		Pathogen-related protein (AHRD V3.3 *** A0A1U8GE43_CAPAN)
	Solyc03g007290.3	1.30004	0.0290306		Trehalose 6-phosphate phosphatase (AHRD V3.3 *** A0A1U8G6V5_CAPAN)
	Solyc12g098910.2	1.29777	0.00232539		Non-specific serine/threonine protein kinase (AHRD V3.3 *** A0A2G2VIL4_CAPBA)	AT3G17510	CIPK1
	Solyc08g067410.2	1.29757	0.013808		3-ketoacyl-CoA synthase (AHRD V3.3 *** A0A2G2VGN5_CAPBA)	AT2G26640	KCS11
	Solyc06g054625.1	1.29714	5.43675e-11
	Solyc04g074760.3	1.29611	0.019179		hypothetical protein (AHRD V3.3 *** AT4G09060.1)	AT4G09060
	Solyc04g064530.1	1.29489	0.0286249		polyadenylate-binding protein 1-B-binding protein (AHRD V3.3 *** AT4G19950.1)
	Solyc02g092240.3	1.29488	0.00211191		D-ribose-binding periplasmic protein (AHRD V3.3 *** AT5G50090.2)	AT5G67620
	Solyc06g009280.2	1.2942	0.0348965		ABC transporter B family member (AHRD V3.3 *** A0A2K3NLX3_TRIPR)
	Solyc04g011540.3	1.29176	0.00171638		Calcium-dependent lipid-binding (CaLB domain) family protein (AHRD V3.3 *** A8MRW6_ARATH)	AT3G55470
	Solyc05g007060.3	1.28989	0.00673038		Plant/T7N9-9 protein (AHRD V3.3 *** G7K9S9_MEDTR)	AT1G07040
	Solyc03g006770.3	1.28982	0.00437564		Receptor protein kinase (AHRD V3.3 *** Q40096_IPOTF)	AT4G21380	SD18
	Solyc09g065560.3	1.28809	0.0352459		Sulfate transporter (AHRD V3.3 *** Q70BL1_BRAOL)	AT3G51895	SULTR3;1
	Solyc07g056420.3	1.28726	0.000183626		glutathione S-transferase AY082341
	Solyc01g058250.2	1.28491	0.00714222		2-oxoglutarate (2OG) and Fe(II)-dependent oxygenase superfamily protein (AHRD V3.3 *** Q9SYM7_ARATH)
	Solyc09g005000.1	1.28021	0.00307812		Lectin receptor-like kinase (AHRD V3.3 *** G0Y6Q9_GOSHI)
	Solyc09g065390.1	1.27903	4.22499e-12		DUF581 domain-containing protein (AHRD V3.3 *** A0A1Q3D4G2_CEPFO)
	Solyc01g105060.3	1.2789	0.0135561		3-hydroxyacyl-[acyl-carrier-protein] dehydratase FabZ (AHRD V3.3 *** A0A2G2X231_CAPBA)	AT5G10160
	Solyc02g064680.3	1.27801	0.0392429		Calcium-transporting ATPase (AHRD V3.3 *** A0A1U8FI07_CAPAN)	AT4G37640	ACA2
	Solyc12g042480.2	1.27567	0.00311078		Cytochrome (AHRD V3.3 *** A0A2G2Y725_CAPAN)
	Solyc06g050810.3	1.27331	0.0282884		LURP-one-like protein (DUF567) (AHRD V3.3 *** A0A1I9LQL5_ARATH)	AT3G56180
	Solyc07g007590.1	1.27283	0.0420691		arogenate dehydrogenase 2, chloroplastic (AHRD V3.3 *** A0A2G2Z0J0_CAPAN)
	Solyc09g008080.3	1.27262	0.0156322		Ubiquitin domain-containing protein (AHRD V3.3 --* A0A1Q3C6U9_CEPFO)
	Solyc06g065550.2	1.27204	0.0344239		Unknown protein
	Solyc03g096390.3	1.2714	0.0173829		proline transporter 1	AT2G39890	PROT1
	Solyc03g111540.2	1.27086	0.0492762		G-type lectin S-receptor-like serine/threonine-protein kinase (AHRD V3.3 *** A0A2G2X8E7_CAPBA)
	Solyc03g120600.3	1.26837	0.0118737		Plant cadmium resistance protein (AHRD V3.3 *** Q2HU50_MEDTR)	AT1G52200	PCR8
	Solyc01g066430.3	1.26697	0.0102919		RING-H2 finger protein ATL2-like (AHRD V3.3 *** A0A2I4E8K9_9ROSI)	AT3G16720	ATL2
	Solyc10g086490.2	1.26609	0.0340296		Protein phosphatase 2C (AHRD V3.3 *-* A0A2U1P5P3_ARTAN)
	Solyc09g007730.3	1.26514	0.032208		Pkinase domain-containing protein (AHRD V3.3 *** A0A1Q3B9U2_CEPFO)
	Solyc07g053910.3	1.26448	0.000275018		Protein kinase domain (AHRD V3.3 *** A0A200QBC6_9MAGN)
	Solyc04g081510.3	1.2637	0.0138237		DUF668 domain-containing protein/DUF3475 domain-containing protein (AHRD V3.3 *** A0A1Q3AMJ7_CEPFO)
	Solyc02g071740.3	1.26255	0.00629426		MAP kinase kinase kinase 16	AT4G18950
	Solyc08g068710.1	1.2619	0.00526615		Tyramine n-hydroxycinnamoyl transferase (AHRD V3.3 *** Q5D8C0_CAPAN)
	Solyc11g012260.2	1.26101	0.000135725		MBOAT (Membrane bound O-acyl transferase) family protein (AHRD V3.3 *-* A0A2U1LYZ9_ARTAN)	AT3G51970	ASAT1
	Solyc08g075540.3	1.26	0.0163624		alternative oxidase
	Solyc07g056170.3	1.25674	0.0329098		Subtilisin-like protease (AHRD V3.3 *** A0A2G3C254_CAPCH)	AT2G04160	AIR3
	Solyc05g015850.3	1.2549	0.0281464		WRKY transcription factor 75	AT5G13080	WRKY75
	Solyc08g028780.1	1.25469	0.0446711		DUF868 domain-containing protein (AHRD V3.3 *** A0A1Q3AW51_CEPFO)
	Solyc01g058720.3	1.25046	0.0142949		Calcium-binding EF-hand (AHRD V3.3 *** A0A2U1NQC6_ARTAN)	AT5G49480	ATCP1
	Solyc07g021630.3	1.24907	0.0206216		SlBCAT2	AT1G10070	BCAT2
	Solyc01g066940.3	1.24601	0.00515407		Vesicle-associated membrane protein (AHRD V3.3 *** A0A1U8E616_CAPAN)	AT4G15780	ATVAMP724
	Solyc09g008250.3	1.24566	0.0111755		blind-like1
	Solyc01g102840.3	1.24415	0.0191804		Disease resistance protein (TIR-NBS-LRR class) (AHRD V3.3 *** A0A2U1NT16_ARTAN)
	Solyc09g059040.3	1.2422	1.28244e-06		Oxidoreductase, zinc-binding dehydrogenase family protein (AHRD V3.3 *** A0A2U1PT68_ARTAN)	AT4G13010	CEQORH
	Solyc01g096435.1	1.24206	0.0135252
	Solyc07g008550.3	1.2409	0.0459416
	Solyc01g097470.3	1.24088	0.0404446		Neurogenic locus notch-like protein (AHRD V3.3 *** F4JIF2_ARATH)
	Solyc01g111570.3	1.23945	0.000164648		proline-rich receptor-like protein kinase PERK7 isoform X1 (AHRD V3.3 *** A0A2I4GC47_9ROSI)
	Solyc07g054430.3	1.23859	0.00402022		folic acid binding / transferase (AHRD V3.3 *** AT2G20830.4)
	Solyc01g106390.3	1.23611	0.0428811		Glutamyl-tRNA reductase (AHRD V3.3 *** A0A2G2Y3E1_CAPAN)	AT1G58290	HEMA1
	Solyc02g070020.1	1.23078	0.000883063		UDP-Glycosyltransferase superfamily protein (AHRD V3.3 *** A0A2U1N3R1_ARTAN)
	Solyc01g095630.3	1.22901	0.0086453		WRKY transcription factor 41
	Solyc01g067300.3	1.22824	0.00776844		CASP-like protein (AHRD V3.3 *-* A0A0K9RZ96_SPIOL)	AT4G15610
	Solyc11g010500.1	1.2281	0.0290808		Mitochondrial uncoupling protein 6 (AHRD V3.3 *** A0A2G3B0B9_CAPCH)
	Solyc04g082460.3	1.22762	0.00913625		Catalase (AHRD V3.3 *** A0A2G2X1I6_CAPBA)
	Solyc01g105620.3	1.22509	0.013378		RING/U-box superfamily protein (AHRD V3.3 *-* F4JJ02_ARATH)
	Solyc02g032950.3	1.22233	0.00127167		WRKY transcription factor 16	AT1G62300	WRKY6
	Solyc06g048820.1	1.2213	0.00888202		Wound-induced protein 1 (AHRD V3.3 *** A0A2G3C5E3_CAPCH)
	Solyc12g099440.2	1.22068	0.0228625		Glyoxysomal fatty acid beta-oxidation multifunctional protein MFP-a (AHRD V3.3 *** A0A2G2VJQ0_CAPBA)	AT3G06860	MFP2
	Solyc03g112700.1	1.21918	0.00337708		Herbivore elicitor-regulated 1 (AHRD V3.3 *** S5ZR43_NICAT)
	Solyc01g096930.3	1.21709	0.0182119		Phospholipid-transporting ATPase (AHRD V3.3 *** A0A2G2YYQ8_CAPAN)	AT5G04930	ALA1
	Solyc09g014720.2	1.21491	0.0112695		Protein kinase domain (AHRD V3.3 *** A0A200PR58_9MAGN)	AT1G21270	WAK2
	Solyc07g066330.3	1.20937	0.0423969		NAC domain-containing protein (AHRD V3.3 *** A0A2G2WGF8_CAPBA)	AT1G56010	NAC021
	Solyc10g079420.1	1.20761	0.0225478		Calcium-dependent protein kinase (AHRD V3.3 *-* CDPK_DAUCA)
	Solyc01g098730.2	1.2073	0.0248494		Unknown protein
	Solyc06g048700.1	1.2073	0.00460493		Unknown protein
	Solyc01g073830.1	1.20528	0.000255609
	Solyc02g082900.3	1.20377	0.00839741		Protein STRICTOSIDINE SYNTHASE-LIKE 6 (AHRD V3.3 *** A0A2G2XFW5_CAPBA)	AT3G51440	SSL6
	Solyc08g081240.3	1.20057	0.0103967		Hydroxyproline-rich glycoprotein family protein (AHRD V3.3 *** B6SWF0_MAIZE)
	Solyc09g090040.3	1.20044	0.0375715		Germin-like protein subfamily 1 member 15 (AHRD V3.3 *** A0A2G2W1B7_CAPBA)
	Solyc02g093250.3	1.19832	0.00245937		Caffeoyl-CoA O-methyltransferase (AHRD V3.3 *** A0A1U8FPA5_CAPAN)	AT4G34050	CCoAOMT1
	Solyc03g007870.3	1.19828	0.0417951		heavy metal-associated isoprenylated plant protein 3-like (AHRD V3.3 *** A0A1U8G733_CAPAN)	AT5G52740	HIPP12
	Solyc01g087020.2	1.19796	0.00528649		Unknown protein
	Solyc02g094030.3	1.19749	0.00482427		DSR6 (AHRD V3.3 *** A0A076V4W1_CAPAN)
	Solyc06g061190.1	1.19654	1.30407e-05		Protein HAIKU1 (AHRD V3.3 *** A0A2G3DCE0_CAPCH)
	Solyc10g084060.2	1.19622	0.0193435		cysteine-rich/transmembrane domain A-like protein (AHRD V3.3 -** AT2G32210.1)	AT5G04080
	Solyc10g079950.2	1.19556	0.000271157		Glycosyltransferase (AHRD V3.3 *** A0A288W8G2_GARJA)
	Solyc06g061010.3	1.19497	0.0249384		FCS-Like Zinc finger 2 (AHRD V3.3 *-* FLZ2_ARATH)
	Solyc11g065940.2	1.19463	0.0137913		ENTH/VHS-like protein (AHRD V3.3 *** A0A2U1LWI0_ARTAN)	AT3G46540
	Solyc06g050630.3	1.19249	0.00273561		Arogenate dehydrogenase 1, chloroplastic (AHRD V3.3 *** A0A2G3C5J6_CAPCH)
	Solyc08g007540.3	1.1877	0.0319174		ACT domain-containing protein (AHRD V3.3 *** A0A1Q3BQZ1_CEPFO)	AT1G12420	ACR8
	Solyc04g077230.1	1.18695	2.22623e-05		Unknown protein
	Solyc12g017960.1	1.18672	0.00942487		hypothetical protein (AHRD V3.3 *** AT2G44010.1)
	Solyc07g017610.3	1.1827	0.00565588		Saccharopine dehydrogenase / Homospermidine synthase (AHRD V3.3 *** A0A200PV89_9MAGN)	AT4G33150
	Solyc06g010033.1	1.18212	0.00724611
	Solyc06g060110.3	1.17923	5.18826e-05		amino acid transporter 2	AT1G77380	AAP3
	Solyc02g092990.1	1.17921	0.0048099		F-box protein (AHRD V3.3 *** A0A2G2XGV7_CAPBA)
	Solyc12g088040.2	1.17905	0.000559959		Wall-associated receptor kinase-like 20 (AHRD V3.3 *** A0A2G2Y9C2_CAPAN)
	Solyc01g102700.3	1.17867	0.0371889		Leucine-rich repeat receptor-like protein kinase 1 (AHRD V3.3 *** A0A1P8SF01_NICBE)	AT5G49760
	Solyc06g060680.2	1.17851	0.030554		Protein kinase superfamily protein (AHRD V3.3 *** Q9SVY4_ARATH)	AT3G57700
	Solyc05g006860.3	1.17577	0.0234982
	Solyc01g098725.1	1.17548	0.0259006
	Solyc03g043900.1	1.17453	0.00126924
	Solyc02g090820.3	1.17183	0.0105947		Heat stress transcription factor B-1 (AHRD V3.3 *** A0A2G3D8M4_CAPCH)	AT4G36990	HSFB1
	Solyc02g089400.3	1.1705	0.0216186		Amino acid transporter (AHRD V3.3 *** A0A200QY84_9MAGN)	AT3G30390	AVT6A
	Solyc09g091990.3	1.16896	0.0173951		Receptor like protein kinase S.2 (AHRD V3.3 *** A0A2G2ZTR0_CAPAN)
	Solyc03g115870.3	1.16348	0.0154934		Thioredoxin-like 1-2, chloroplastic (AHRD V3.3 *** A0A2G3CZB1_CAPCH)	AT5G61440	ACHT5
	Solyc09g011660.3	1.16102	0.0113613		Adenine nucleotide alpha hydrolases-like superfamily protein (AHRD V3.3 *** A0A2U1NYH2_ARTAN)	AT3G53990
	Solyc04g082120.3	1.15934	4.70345e-05		Prolyl oligopeptidase (AHRD V3.3 *** H2D7F1_COFAR)	AT1G76140
	Solyc06g066370.3	1.15761	0.0340863		WRKY transcription factor 31	AT2G38470	WRKY33
	Solyc09g011550.3	1.15646	0.037311		Glutathione S-transferase (AHRD V3.3 *** C0LF68_CAPAN)	AT3G09270	GSTU8
	Solyc04g074480.3	1.15629	0.0248273		DAHP synthase 2 precursor	AT1G22410
	Solyc11g006410.2	1.15445	0.00148362		EEIG1/EHBP1 N-terminal domain (AHRD V3.3 *** A0A200Q9Q9_9MAGN)
	Solyc06g075190.1	1.15438	0.00152047		Methyltransferase-related protein (AHRD V3.3 *** A0A2K3LQ98_TRIPR)
	Solyc09g091840.3	1.15422	0.000362877		Glutathione reductase (AHRD V3.3 *** A0A2H4ZA20_LYCCN)	AT3G24170	ATGR1
	Solyc07g006130.2	1.14926	0.0222633		Eukaryotic peptide chain release factor subunit 1 (AHRD V3.3 *** A0A1U8F7R5_CAPAN)
	Solyc12g005200.2	1.14768	0.00118112		Electron transfer flavoprotein subunit alpha, mitochondrial (AHRD V3.3 *** A0A2G2ZY23_CAPAN)	AT1G50940	ETFA
	Solyc01g109480.3	1.14565	0.045502
	Solyc09g011670.3	1.14335	6.69052e-05		Adenine nucleotide alpha hydrolases-like superfamily protein (AHRD V3.3 *** A0A2U1NYH2_ARTAN)	AT3G53990
	Solyc02g092870.2	1.14265	0.0104525		Nucleolar-like protein (AHRD V3.3 *** F4J3H8_ARATH)
	Solyc11g008030.2	1.14254	0.00222379		monocopper oxidase-like protein SKU5 (AHRD V3.3 *** A0A2I4GW01_9ROSI)
	Solyc05g050220.3	1.14251	0.0405859		Common plant regulatory factor 1 (AHRD V3.3 *** A0A1U8DT23_CAPAN)	AT2G46270	GBF3
	Solyc03g097240.3	1.14131	0.00321783		Chaperone protein DnaJ (AHRD V3.3 *** A0A2G3CXE4_CAPCH)	AT5G16650
	Solyc02g093520.3	1.14118	0.0170269		E3 ubiquitin-protein ligase RGLG2-like (AHRD V3.3 *** A0A2I4E6G4_9ROSI)	AT5G14420	RGLG2
	Solyc02g071220.3	1.13942	0.00185694		type-A response regulator2
	Solyc01g108030.3	1.13939	0.0111836		Methylcrotonoyl-CoA carboxylase beta chain, mitochondrial (AHRD V3.3 *** A0A1U8DZI7_CAPAN)	AT4G34030	MCCB
	Solyc09g074250.3	1.13723	0.000180556		Protein kinase family protein (AHRD V3.3 *** A0A2U1N2H6_ARTAN)	AT5G35960
	Solyc06g061170.3	1.1365	0.0191255		Mitochondrial carnitine/acylcarnitine carrier-like protein (AHRD V3.3 *** A0A2G2ZAG7_CAPAN)	AT5G46800	BOU
	Solyc10g083460.1	1.13628	0.04794		Zinc finger A20 and AN1 domain-containing stress-associated protein (AHRD V3.3 *** V5PZR5_9CARY)
	Solyc02g093230.3	1.13585	0.0176245		Caffeoyl-CoA O-methyltransferase (AHRD V3.3 *** A0A1U8FPA5_CAPAN)	AT4G34050	CCoAOMT1
	Solyc06g005650.2	1.13556	0.0137208		E3 ubiquitin-protein ligase (AHRD V3.3 *** A0A1U8GX66_CAPAN)
	Solyc02g088460.3	1.13399	4.55339e-09		Chorismate mutase (AHRD V3.3 *** B5LAU1_CAPAN)	AT3G29200	CM1
	Solyc01g009780.3	1.13236	6.07865e-05		GSH-induced LITAF domain protein (AHRD V3.3 *** GILP_ARATH)	AT5G13190
	Solyc01g096430.3	1.13212	0.030804		NADPH:quinone oxidoreductase-like (AHRD V3.3 *** A0A2I4GZV4_9ROSI)	AT3G27890	NQR
	Solyc07g043510.3	1.13059	0.000607927		Cysteine proteinases superfamily protein (AHRD V3.3 *** F4J076_ARATH)	AT3G22260
	Solyc12g005000.1	1.128	0.00511018		Unknown protein
	Solyc01g073910.3	1.12778	0.0477816		Homeobox-leucine zipper protein HOX27 (AHRD V3.3 *** A0A2G2XRN9_CAPBA)	AT5G06710	HAT14
	Solyc09g098070.3	1.12693	0.0180884		MACPF domain-containing protein (AHRD V3.3 *** A0A1Q3AT86_CEPFO)
	Solyc01g097880.3	1.12362	0.000668876		tRNA-specific adenosine deaminase, chloroplastic (AHRD V3.3 *** A0A2I0WQV8_9ASPA)	AT5G28050
	Solyc01g109110.3	1.12154	0.0266737		Extra-large guanine nucleotide-binding protein 2 (AHRD V3.3 *** A0A1U8DXD5_CAPAN)
	Solyc08g041860.1	1.12108	0.00166896		serine/arginine repetitive matrix-like protein (AHRD V3.3 *-* AT4G32020.1)
	Solyc03g007825.1	1.12052	0.0446832
	Solyc05g008310.3	1.1172	0.0426273		S receptor kinase (AHRD V3.3 *** A4UWL9_BRANA)
	Solyc10g078570.1	1.11569	0.00556719		hypothetical protein (AHRD V3.3 *-* AT1G55365.1)
	Solyc05g005750.3	1.11507	0.00894686		Trehalose-6-phosphate synthase (AHRD V3.3 *** E5GC29_CUCME)	AT1G23870	TPS9
	Solyc11g072550.2	1.11372	0.000139107		4,5-DOPA dioxygenase extradiol (AHRD V3.3 *** A0A2G2YGD8_CAPAN)	AT4G15093	LIGB
	Solyc11g062400.2	1.11311	0.0031096		Protein kinase APK1B, chloroplastic (AHRD V3.3 *** A0A2G3B9K0_CAPCH)
	Solyc11g069800.1	1.11187	0.00561411	AOS2	Allene oxide synthase, chloroplastic (AHRD V3.3 *** A0A2G2YI94_CAPAN)
	Solyc02g093710.1	1.11083	0.0261934		B3 DNA binding domain (AHRD V3.3 *-* A0A200R4H2_9MAGN)
	Solyc03g112220.1	1.11032	0.00764091		Unknown protein
	Solyc11g007770.2	1.10911	0.00379253		Glycosyltransferase family protein 64 protein C5 (AHRD V3.3 *** A0A2G2VEI7_CAPBA)	AT5G04500
	Solyc06g066310.3	1.1084	0.0239264		Phosphomevalonate kinase (AHRD V3.3 *** A0A2L0V4K1_9APIA)	AT1G31910	PMK
	Solyc10g078490.2	1.10792	0.000230179		ripening-related mRNA	AT3G04090	SIP1-1
	Solyc02g091080.2	1.10787	0.0180156		Protein DETOXIFICATION (AHRD V3.3 *** A0A2I4FHE6_9ROSI)
	Solyc01g009820.3	1.10775	0.0167412		Hydroxyproline-rich glycoprotein family protein (AHRD V3.3 *** A0A1P8AYF9_ARATH)	AT2G33490
	Solyc11g005700.1	1.10211	0.0269395		RING-type E3 ubiquitin transferase (AHRD V3.3 *** A0A2G2VFF2_CAPBA)
	Solyc05g008390.3	1.10132	0.0101733		RING/FYVE/PHD zinc finger superfamily protein (AHRD V3.3 *-* A0A2U1L203_ARTAN)	AT2G01275
	Solyc04g078090.3	1.10059	0.0218706		Acyl-CoA-binding domain-containing protein 2 (AHRD V3.3 *** A0A2G2X1M3_CAPBA)	AT4G24230	ACBP3
	Solyc02g081970.3	1.09884	0.0280697		Vacuolar-sorting receptor 1 (AHRD V3.3 *** A0A1U8FV38_CAPAN)	AT1G30900	VSR6
	Solyc10g083290.2	1.09635	0.0250126		invertase 6	AT3G52600	CWINV2
	Solyc01g100240.3	1.09624	0.0105422		Calmodulin binding protein-like (AHRD V3.3 *** A0A200R2D8_9MAGN)
	Solyc10g086780.2	1.09254	6.98413e-08		2-oxoglutarate (2OG) and Fe(II)-dependent oxygenase superfamily protein (AHRD V3.3 *** Q84K82_ARATH)	AT5G20400
	Solyc05g054170.3	1.09222	0.0111334		Scarecrow-like protein 5 (AHRD V3.3 *** A0A2G3CJ54_CAPCH)
	Solyc04g072020.3	1.08917	0.0221232		Choline/Ethanolamine kinase (AHRD V3.3 *** A0A200QCA0_9MAGN),Pfam:PF01633	AT1G71697	CK1
	Solyc07g038130.2	1.08651	0.0184475		Beta-galactosidase (AHRD V3.3 *-* O81100_SOLLC)
	Solyc07g007170.3	1.08434	0.0342759		RING/U-box superfamily protein (AHRD V3.3 *** AT2G15580.2)
	Solyc06g053670.1	1.0824	0.00738949		Enoyl-CoA delta isomerase 2, peroxisomal (AHRD V3.3 *** A0A2G2Z9B1_CAPAN)
	Solyc10g086180.2	1.08066	0.0128196		Phenylalanine ammonia-lyase (AHRD V3.3 *** A0A2G2VU16_CAPBA)	AT2G37040	PAL1
	Solyc05g018180.3	1.08061	0.020098		DUF810 domain-containing protein (AHRD V3.3 *** A0A1Q3D5J6_CEPFO),Pfam:PF05664
	Solyc02g091100.3	1.08038	0.016243		2-hydroxyacyl-CoA lyase (AHRD V3.3 *** A0A2G3D874_CAPCH)	AT5G17380	HACL
	Solyc11g073110.2	1.0797	0.00598876		Protein UPSTREAM OF FLC (AHRD V3.3 *** A0A2G2VN71_CAPBA)
	Solyc02g093310.3	1.07889	0.00422225		PI-PLC X domain-containing protein (AHRD V3.3 *** A0A2G2XHF5_CAPBA)	AT4G36945
	Solyc04g064550.1	1.07809	0.00147544		gras6
	Solyc08g006330.3	1.07742	0.000135725		UDP-xylose phenolic glycosyltransferase	AT1G05675	UGT74E1
	Solyc05g056200.1	1.07688	0.0151919		Protein kinase domain (AHRD V3.3 *** A0A200QI14_9MAGN)
	Solyc10g085000.2	1.06892	0.00147613		Protein kinase domain (AHRD V3.3 *** A0A200R4T5_9MAGN)	AT5G59010	BSK5
	Solyc01g073660.3	1.0689	0.00281444		Major facilitator superfamily protein (AHRD V3.3 *** A0A2U1LP11_ARTAN),Pfam:PF13347	AT2G44280
	Solyc04g009960.3	1.06816	5.4916e-05		Threonine aldolase (AHRD V3.3 *** A0A2I0VGR9_9ASPA)	AT1G08630	THA1
	Solyc01g103030.3	1.06737	0.0418656		Major facilitator superfamily protein (AHRD V3.3 *** A0A2U1PWN6_ARTAN)	AT1G59740	NPF4.3
	Solyc03g112680.2	1.06622	0.047006		LRR receptor-like serine/threonine-protein kinase GSO1 (AHRD V3.3 *** A0A1U8G4M4_CAPAN)	AT4G20140	GSO1
	Solyc03g097270.3	1.06437	0.0418056		cystatin 9	AT3G12490	CYS6
	Solyc08g068330.3	1.06377	0.0101073		Aspartate aminotransferase (AHRD V3.3 *** A0A1U8DSJ1_CAPAN)	AT5G11520	ASP3
	Solyc04g015100.3	1.062	0.00611053		Acetyl-CoA C-acetyltransferase (AHRD V3.3 *** D9U856_BACMN)	AT5G47720
	Solyc03g094160.3	1.06128	0.00152079		metacaspase-1-like (AHRD V3.3 *** A0A1U7W9C1_NICSY),Pfam:PF00656
	Solyc11g010330.2	1.06087	0.0106314		RING/U-box superfamily protein (AHRD V3.3 *-* F4JJ02_ARATH)
	Solyc01g098590.3	1.05993	0.00299126		Phosphoglycerate mutase-like protein AT74 (AHRD V3.3 *** A0A2G2YZL9_CAPAN)
	Solyc03g111510.3	1.05988	0.0166876		RING/U-box superfamily protein (AHRD V3.3 *** A0A2U1NQ36_ARTAN)
	Solyc04g079350.1	1.05889	0.0264697		Pheromone receptor-like protein (AHRD V3.3 *** G7J5T8_MEDTR)
	Solyc04g082030.1	1.05887	0.0426186	ODC	ornithine decarboxylase
	Solyc11g007200.2	1.05879	0.0182599		Heavy metal-associated isoprenylated plant protein 26 (AHRD V3.3 *** A0A2I0X9F5_9ASPA)	AT3G56240	CCH
	Solyc01g112220.3	1.05735	0.000729398		Protein kinase superfamily protein (AHRD V3.3 *** A0A2U1KP77_ARTAN)	AT2G17220	PIX13
	Solyc04g050140.3	1.05417	0.0161782		Vacuolar sorting-associated protein (DUF946) (AHRD V3.3 *** A0A1I9LTD2_ARATH)	AT3G04350
	Solyc04g056340.3	1.05282	0.0196286		Tyrosine phosphatase family protein (AHRD V3.3 *** A0A2U1PX48_ARTAN)	AT3G02800	DSP3
	Solyc03g123370.3	1.05124	0.00167452		GTP pyrophosphokinase, (P)ppGpp synthetase II Guanosine-3',5'-bis(Diphosphate) 3'-pyrophosphohydrolase (AHRD V3.3 *-* A0A2D1JZR2_9GAMM)	AT3G14050	RSH2
	Solyc06g082080.3	1.05013	0.0313703		Protein phosphatase 2C (AHRD V3.3 *** O24078_MEDSA)	AT2G30020
	Solyc09g009840.1	1.04999	7.93839e-05		hypothetical protein (AHRD V3.3 *** AT2G36220.1)
	Solyc11g005670.2	1.0473	0.0296986		POLYUBIQUITIN 1
	Solyc07g055660.2	1.04502	8.59993e-05		glycine-rich protein (AHRD V3.3 *-* AT3G06780.1)
	Solyc01g106500.3	1.04339	0.0331286		Receptor-like protein kinase (AHRD V3.3 *** A0A2R6Q659_ACTCH)	AT1G09970	LRR XI-23
	Solyc02g084970.3	1.03976	0.0234531		Phosphatidic acid phosphatase (AHRD V3.3 *** E5F729_9BRAS)	AT5G66450
	Solyc06g065010.3	1.03918	0.0480758		GDSL esterase/lipase 2-like (AHRD V3.3 *** A0A2G2ZB04_CAPAN)	AT5G40990	GLIP1
	Solyc02g071780.3	1.0381	0.00225532		MACPF domain-containing protein (AHRD V3.3 *** A0A1Q3CKD2_CEPFO)	AT1G29690	CAD1
	Solyc10g083230.1	1.03751	0.00317334		F-box family protein (AHRD V3.3 *** A0A2U1LJ24_ARTAN)
	Solyc08g067310.1	1.03664	0.00748518		Non-specific serine/threonine protein kinase (AHRD V3.3 *** A0A2G2W7U9_CAPBA)
	Solyc04g077745.1	1.03593	0.0417709
	Solyc06g075610.1	1.03586	0.0354486		Exocyst subunit Exo70 family protein (AHRD V3.3 *** A0A2G2WNK6_CAPBA)
	Solyc05g014320.3	1.03547	0.0086453		alpha/beta-Hydrolases superfamily protein (AHRD V3.3 *** AT3G27320.2)
	Solyc01g107740.3	1.03524	0.00228951		C2 domain-containing protein (AHRD V3.3 *** B1Q483_CAPCH)	AT4G34150
	Solyc05g013060.3	1.03489	0.0068487		plant/protein (AHRD V3.3 *-* AT1G13990.1)
	Solyc07g042170.3	1.03316	0.0372629		Jasmonate ZIM-domain protein 3 (AHRD V3.3 *** B3Y563_TOBAC)	AT1G19180	TIFY10A
	Solyc03g114100.1	1.03307	0.0225346		hypothetical protein (AHRD V3.3 *** AT1G52720.1)
	Solyc02g082250.3	1.03293	0.00707057		Thioredoxin reductase (AHRD V3.3 *** A0A2G3D6M1_CAPCH)	AT2G17420	NTR2
	Solyc01g007220.3	1.03277	0.000776381		Late embryogenesis abundant (LEA) hydroxyproline-rich glycoprotein family (AHRD V3.3 *** Q9SVC8_ARATH)	AT3G52470
	Solyc03g114500.3	1.03204	0.0274179		Enolase (AHRD V3.3 *** A0A2G2WR88_CAPBA)	AT1G74030	ENO1
	Solyc02g077080.3	1.03203	8.35969e-07		Protein trichome birefringence-like 40 (AHRD V3.3 *** A0A2G2VBM9_CAPBA)	AT1G29050	TBL38
	Solyc08g065870.3	1.02867	0.0491703		protein EARLY FLOWERING 3 (AHRD V3.3 *** A0A2I4FS73_9ROSI)	AT2G25930	ELF3
	Solyc06g051030.3	1.02614	0.000207827		Inactive receptor-like serine/threonine-protein kinase (AHRD V3.3 *** A0A2G2WI14_CAPBA)
	Solyc10g076600.2	1.02602	0.0123882		Acyl-CoA oxidase/dehydrogenase (AHRD V3.3 *** A0A200PWV2_9MAGN)	AT3G51840	ACX4
	Solyc02g072190.3	1.02529	0.00157393		WRKY transcription factor 79	AT1G29280	WRKY65
	Solyc06g071180.3	1.02313	0.00240945		Dynein light chain (AHRD V3.3 *** Q4W5W8_VICFA)
	Solyc07g064290.3	1.02287	0.00475334		Ras-related small GTP-binding family protein (AHRD V3.3 *** A0A2U1P8S6_ARTAN)	AT5G54840	SGP1
	Solyc08g082440.3	1.02199	0.000275018		UDP-glucose 4-epimerase (AHRD V3.3 *** Q6XZA0_SOLTU)	AT4G10960	UGE5
	Solyc09g074210.3	1.01979	0.0116425		DNAse I-like superfamily protein (AHRD V3.3 *** A0A2U1Q9H2_ARTAN)	AT2G48030
	Solyc04g049090.3	1.01873	0.0319498		SlMlo1
	Solyc08g078070.3	1.0184	0.00234408		small GTP-binding protein A
	Solyc10g012080.3	1.01389	1.55996e-05		PLAC8 family protein (AHRD V3.3 *** A0A2U1MEC7_ARTAN)
	Solyc02g082950.3	1.01354	0.0138054		Protein trichome birefringence-like 34 (AHRD V3.3 *** A0A2G3D7E9_CAPCH)
	Solyc07g008600.1	1.01194	0.0324609		receptor-like protein 12 (AHRD V3.3 *** A0A1U8F5D2_CAPAN)
	Solyc04g083150.2	1.00994	0.00147613		Cytochrome p450 (AHRD V3.3 *** A0A2K3NDQ9_TRIPR)
	Solyc05g008820.3	1.00931	0.00673038		Lipid phosphate phosphatase (AHRD V3.3 *** A0A2P5ENE9_TREOI)
	Solyc01g073840.1	1.00903	0.037728		Cysteine/Histidine-rich C1 domain family protein (AHRD V3.3 *** Q9SL28_ARATH)
	Solyc01g106000.3	1.00898	0.0114528		Nicotinamidase 1 (AHRD V3.3 *** A0A1U8DWC4_CAPAN)	AT2G22570	NIC1
	Solyc03g119980.3	1.00883	0.0155279		Alpha/beta-Hydrolases superfamily protein (AHRD V3.3 *** O04083_ARATH)	AT1G52760	CSE
	Solyc03g083000.3	1.00868	0.00137992		Transmembrane protein (AHRD V3.3 *-* F4IJ67_ARATH)
	Solyc06g051540.3	1.00713	0.00522455		Protein kinase domain (AHRD V3.3 *** A0A200PWY1_9MAGN)
	Solyc03g119440.3	1.00712	0.00386349		C2 domain-containing protein (AHRD V3.3 *** A0A1Q3BN33_CEPFO)	AT3G18370	SYTF
	Solyc01g106880.3	1.00476	0.0436116		Ribosomal RNA small subunit methyltransferase E (AHRD V3.3 *** A0A1J3G4Z5_NOCCA)	AT1G50000
	Solyc08g078670.2	1.00421	0.0201463		Eukaryotic aspartyl protease family protein (AHRD V3.3 *** A0A061G3B8_THECC)
	Solyc05g013750.3	1.00302	0.00489043		Protein-tyrosine-phosphatase MKP1 (AHRD V3.3 *** A0A2G3B907_CAPCH)
	Solyc07g062620.3	1.00009	0.00276377		Protein kinase superfamily protein (AHRD V3.3 *** A0A2U1KM25_ARTAN)
