# Supplementary material for: Essential Oils Prime Epigenetic and Metabolomic Changes in Tomato Defense Against Fusarium oxysporum
Source: Front Plant Sci. 2022 Mar 29;13:804104. doi: 10.3389/fpls.2022.804104 (PMC9002333; doi:10.3389/fpls.2022.804104)
Supplement: Supplementary Table 3 — List of selected genes repressed by AEO in presence of the fungus. [file Table_3.xlsx]

## Sheet: Hoja1
	GENE_ID	log2Ratio	FDR	Gene_name	Description	Best-hit-arabi-name	Best-hit-arabi-Gene-name
	Solyc11g032040.2	-7.9349	9.77501e-07		Transposon, En/Spm-like, Transposase-associated domain protein (AHRD V3.3 *-* A0A2U1N4P4_ARTAN)
	Solyc01g011025.1	-7.86841	6.59899e-07
	Solyc08g075925.1	-7.20585	0.000102731
	Solyc05g016395.1	-7.15624	0.0289797
	Solyc02g093695.1	-7.13008	0.0395975
	Solyc07g064410.1	-7.09022	0.000150216		Fatty acid desaturase 4, chloroplastic (AHRD V3.3 *** A0A1U8FLY9_CAPAN)
	Solyc08g068140.3	-7.01611	0.0290306		BURP domain-containing protein 3 (AHRD V3.3 *-* A0A2G3BT77_CAPCH)
	Solyc07g017670.2	-6.94103	0.0333742		lysine-ketoglutarate reductase/saccharopine dehydrogenase bifunctional enzyme (AHRD V3.3 *-* AT4G33150.4)
	Solyc09g018500.2	-6.91415	0.0364556		transcription factor SCREAM2-like (AHRD V3.3 *** A0A2I4ECP9_9ROSI)
	Solyc08g080450.2	-6.47267	0.000918756		Protein HAPLESS 2 (AHRD V3.3 *** A0A2G3AE32_CAPAN)	AT4G11720	HAP2
	Solyc05g041220.2	-6.42824	0.00493988		Transcriptional regulator STERILE APETALA (AHRD V3.3 *** A0A1U8GU38_CAPAN)	AT5G35770	SAP
	Solyc06g066700.1	-6.19595	0.0118724		serine-rich protein-like protein (AHRD V3.3 --* AT3G13227.1)
	Solyc05g010645.1	-6.16968	0.0138237
	Solyc10g084720.1	-6.02813	0.00467138		Para-hydroxybenzoic acid efflux pump subunit AaeB/fusaric acid resistance protein (AHRD V3.3 *** A0A2U1MC19_ARTAN)
	Solyc06g062390.3	-5.8905	0.0182599		Acid phosphatase 1 (AHRD V3.3 *** A0A314KN17_NICAT)
	Solyc12g009870.2	-5.87615	0.0153375		F-box/LRR-repeat protein 14-like (AHRD V3.3 *** A0A2I4G8X3_9ROSI)
	Solyc04g076240.2	-5.83406	0.0189491		bHLH transcription factor 033
	Solyc01g009910.1	-5.8137	0.0389096		Glutaredoxin (AHRD V3.3 *** A0A1R3H2Z3_COCAP)
	Solyc04g058060.2	-5.80625	0.0162809		NEP-interacting protein, putative (DUF239) (AHRD V3.3 *** O82168_ARATH)
	Solyc07g032080.3	-5.75898	0.0192262		V-type proton ATPase subunit a (AHRD V3.3 *** A0A200RCE4_9MAGN)
	Solyc10g086270.2	-5.621	0.0270083		R2R3MYB transcription factor 28	AT1G66370	MYB113
	Solyc01g011460.2	-5.39678	0.0325463		Unknown protein
	Solyc09g075590.1	-5.38174	8.61771e-06		leucine-rich repeat extensin-like protein 1 (AHRD V3.3 *** XP_010326561.1)
	Solyc01g066513.1	-5.30074	0.041393
	Solyc01g008510.3	-5.27825	0.00243005		photosystem II 5 kDa protein, chloroplastic-like (AHRD V3.3 *-* A0A2I4GVV4_9ROSI)
	Solyc05g050830.2	-5.12572	0.010744		Ethylene-responsive transcription factor (AHRD V3.3 *** A0A2G2WT45_CAPBA)	AT2G44940	ERF034
	Solyc04g016220.3	-5.11591	1.20773e-06		Glycosyltransferase (AHRD V3.3 *-* A0A0A1WC49_NICAT)
	Solyc04g054745.1	-5.07984	0.0319194
	Solyc02g086820.3	-4.85798	3.12719e-39		chloroplast carbonic anhydrase	AT3G01500	BCA1
	Solyc10g009530.3	-4.84281	0.00169111
	Solyc04g009135.1	-4.60705	0.0268772
	Solyc05g010630.3	-4.58871	0.00167452		RING-type E3 ubiquitin transferase (AHRD V3.3 *-* A0A2U1PSN8_ARTAN)
	Solyc12g057010.2	-4.51943	0.00644062		Major facilitator superfamily (AHRD V3.3 *** A0A200QUR2_9MAGN)
	Solyc12g100030.2	-4.43538	0.0188788		receptor-like protein 12 (AHRD V3.3 *** A0A1U8ETX1_CAPAN)	AT3G05660	AtRLP33
	Solyc09g084460.3	-4.0834	1.70256e-07		Protease inhibitor I (AHRD V3.3 *** Q07459_SOLTU)	AT2G38870
	Solyc01g081160.3	-3.99572	0.00696526		Beta-glucosidase 11 (AHRD V3.3 *-* A0A2G2W098_CAPBA)
	Solyc06g072350.3	-3.9722	7.43731e-06		CASP-like protein (AHRD V3.3 *** A0A2G3CXI9_CAPCH)
	Solyc01g107460.2	-3.91285	0.00417032		Neuronal PAS domain protein (AHRD V3.3 *** A0A1P8BBZ0_ARATH)
	Solyc01g095530.2	-3.84603	8.05445e-05		hypothetical protein (AHRD V3.3 *-* AT5G41761.1)
	Solyc01g090730.3	-3.79416	0.0332437		Squamosa promoter binding protein 8b	AT1G02065	SPL8
	Solyc05g010270.1	-3.78558	2.24602e-05		hypothetical protein (AHRD V3.3 --* AT5G38790.1)
	Solyc01g006780.3	-3.75026	0.0408082		Unknown protein
	Solyc06g054320.1	-3.7467	0.00898685		Dirigent protein (AHRD V3.3 *** K4C6B8_SOLLC)
	Solyc05g010640.3	-3.70763	0.0418323		RING-type E3 ubiquitin transferase (AHRD V3.3 *-* A0A2U1PSN8_ARTAN)
	Solyc06g065380.3	-3.64126	0.0120038		Calcium-dependent protein kinase (AHRD V3.3 *** Q6EE27_9ROSI)	AT1G35670	CPK11
	Solyc09g075600.2	-3.62057	0.0149548		GATA transcription factor-like protein (AHRD V3.3 *-* AT1G02700.1)
	Solyc10g079240.2	-3.55661	0.00965628		SUN-like protein 1	AT5G03960	IQD12
	Solyc12g011280.2	-3.54546	7.06338e-15		Chlorophyll a-b binding protein, chloroplastic (AHRD V3.3 *** A0A0F7H004_9ROSI)	AT1G61520	LHCA3
	Solyc07g006550.2	-3.50986	0.0176883		ribonuclease 3-like (AHRD V3.3 *-* XP_004242665.1)
	Solyc05g054090.3	-3.45411	0.000320347		induced stolen tip protein TUB8-like (AHRD V3.3 *** XP_004239829.1)
	Solyc01g067510.3	-3.44771	6.28969e-06		receptor-like protein kinase FERONIA (AHRD V3.3 *** A0A2I4F2T3_9ROSI)
	Solyc10g083850.2	-3.37652	0.00559551		Glutamine synthetase (AHRD V3.3 *** I6WUR4_CAMSI)
	Solyc07g066050.3	-3.3728	0.000422247		Unknown protein
	Solyc07g041720.1	-3.36365	0.000375262		Germin-like protein (AHRD V3.3 *** S8E4K0_9LAMI)
	Solyc09g082180.3	-3.27071	0.00991604		C-8 sterol isomerase (AHRD V3.3 *** AT1G05440.1)	AT1G05440
	Solyc03g006880.3	-3.24001	1.51089e-06		gibberellin 20-oxidase-1	AT4G25420	GA20OX1
	Solyc07g007260.3	-3.13534	0.00020942		Metallocarboxypeptidase inhibitor (AHRD V3.3 *-* A0A2G3BXM1_CAPCH)
	Solyc01g098500.3	-3.12737	0.000153006		Sugar facilitator protein 5
	Solyc10g084430.2	-3.0763	0.0137647		RING/U-box superfamily protein (AHRD V3.3 *** A0A2U1Q288_ARTAN)	AT5G02750	SGR9
	Solyc04g008370.2	-3.06404	0.0184532		G-type lectin S-receptor-like serine/threonine-protein kinase (AHRD V3.3 *** A0A2G3CF44_CAPCH)
	Solyc08g068130.1	-3.06378	0.00140578		BURP domain-containing protein (AHRD V3.3 *-* A0A2U1NKA9_ARTAN)
	Solyc11g020960.2	-3.06046	0.000403472		Proteinase inhibitor type-2 (AHRD V3.3 *** A0A2G3AT14_CAPCH)	AT1G72060
	Solyc02g063000.3	-3.04768	0.0113613		Glycosyltransferase (AHRD V3.3 *** A0A2I4ENI5_9ROSI)	AT2G18570	UGT72D1
	Solyc06g031697.1	-3.04118	1.81492e-05
	Solyc03g025730.3	-3.03283	0.000194488		Tubulin beta chain (AHRD V3.3 *** A0A1U8FRZ9_CAPAN)
	Solyc09g014970.3	-3.02583	4.5962e-07		Methylketone synthase Ib (AHRD V3.3 *** E0YCS5_SOLLC)
	Solyc05g026490.3	-3.01174	0.00152079		Phosphomannomutase/phosphoglucomutase (AHRD V3.3 *** A0A1J3D7Z0_NOCCA)	AT1G70820
	Solyc02g066960.3	-2.99565	0.00186226		UDP-glycosyltransferase 83A1 (AHRD V3.3 *** A0A1J3EZ71_NOCCA)	AT3G02100	UGT83A1
	Solyc03g115900.3	-2.97028	1.3513e-07		Chlorophyll a-b binding protein, chloroplastic (AHRD V3.3 *** A0A1U8G3I4_CAPAN)	AT3G47470	LHCA4
	Solyc12g019550.2	-2.95388	7.25194e-09		hypothetical protein (AHRD V3.3 *-* AT1G21500.1)	AT1G21500
	Solyc08g083360.3	-2.94204	2.18223e-09		Photosynthetic NDH subcomplex B 3 (AHRD V3.3 *** A0A0F7GXX2_9ROSI)	AT3G16250	PNSB3
	Solyc07g047850.3	-2.92998	2.9608e-06		Chlorophyll a-b binding protein, chloroplastic (AHRD V3.3 *** A0A1U8HAX7_CAPAN)
	Solyc06g074200.3	-2.90954	8.26412e-07		Photosystem I subunit O (AHRD V3.3 *** A0A1U8H3A3_CAPAN)	AT1G08380	PSAO
	Solyc06g062460.3	-2.90364	1.07355e-17		bHLH transcription factor136	AT3G21330	BHLH87
	Solyc07g045080.3	-2.89282	0.0220998		2-alkenal reductase (NADP(+)-dependent)-like (AHRD V3.3 *** A0A2I4GX13_9ROSI)
	Solyc01g067650.2	-2.89089	0.0441527		classical arabinogalactan protein 9 isoform X1 (AHRD V3.3 --* XP_006594475.1)
	Solyc03g117560.3	-2.86718	8.50964e-05		Plastocyanin-like (AHRD V3.3 *** A0A200PSX2_9MAGN)
	Solyc01g110360.3	-2.85666	1.36617e-22		Fructose-bisphosphate aldolase (AHRD V3.3 *** Q9SXX5_NICPA)	AT4G38970	FBA2
	Solyc05g056050.3	-2.8308	6.70125e-08		Chlorophyll a-b binding protein, chloroplastic (AHRD V3.3 *** A0A2G3CJ50_CAPCH)	AT3G54890	LHCA1
	Solyc02g069450.3	-2.82531	7.81555e-09		Photosystem I reaction center subunit III, chloroplastic (AHRD V3.3 *** A0A1U8FJA0_CAPAN)	AT1G31330	PSAF
	Solyc12g011450.2	-2.81014	5.7647e-08	CAB13	Chlorophyll a-b binding protein, chloroplastic (AHRD V3.3 *** A0A1U8G201_CAPAN)	AT5G54270	LHCB3
	Solyc10g054870.2	-2.78662	1.57123e-11		Triosephosphate isomerase (AHRD V3.3 *** B6UG30_MAIZE)
	Solyc01g005590.2	-2.78151	6.60875e-05		Unknown protein
	Solyc03g120790.1	-2.76553	0.00070202		ovate family protein 8
	Solyc06g053620.3	-2.75116	0.00104179		phosphoenolpyruvate carboxylase kinase 2	AT3G04530	PPCK2
	Solyc06g053625.1	-2.74912	0.000664461
	Solyc03g033510.3	-2.74188	1.70256e-07		Armadillo repeat only 2 (AHRD V3.3 *** Q9FKW5_ARATH)	AT5G66200	ARO2
	Solyc02g083000.1	-2.73003	0.010012		DUF241 domain-containing protein (AHRD V3.3 *** A0A1Q3CEB1_CEPFO)
	Solyc03g058160.3	-2.72432	2.81903e-07
	Solyc09g065180.3	-2.72186	9.43178e-06		binding protein precursor AF106660	AT3G63140	CSP41A
	Solyc02g070935.1	-2.71058	0.00129585
	Solyc06g035600.3	-2.68301	0.0151521		Pentatricopeptide repeat (AHRD V3.3 *** A0A200QK42_9MAGN)
	Solyc01g081480.3	-2.68157	0.000369533		GPI inositol-deacylase PGAP1-like protein (AHRD V3.3 *** A0A2U1LZR3_ARTAN)	AT5G17670
	Solyc08g076150.3	-2.6717	0.000245613		Pentatricopeptide repeat-containing protein (AHRD V3.3 *** A0A1U8GS04_CAPAN)	AT1G31920	PCMP-H11
	Solyc07g005370.3	-2.66226	0.000763441		Bet v I domain (AHRD V3.3 *** A0A200PXK2_9MAGN)
	Solyc06g065870.3	-2.65869	0.0479738		envelope glycoprotein B (AHRD V3.3 *** AT1G80540.1)
	Solyc01g109270.3	-2.65096	0.00558499		electron transporter%2C putative (Protein of unknown function%2C DUF547) (AHRD V3.3 *** AT5G66600.9)
	Solyc10g084020.1	-2.64188	0.00355034		SAUR-like auxin-responsive protein family (AHRD V3.3 *** A0A2U1NT85_ARTAN)
	Solyc04g008900.3	-2.64114	0.00624608		Transmembrane protein, putative (DUF247) (AHRD V3.3 *** Q9SN03_ARATH)
	Solyc02g079470.2	-2.63849	0.000209746		FAD-binding Berberine family protein (AHRD V3.3 *** A0A2U1MQE5_ARTAN)
	Solyc07g054580.3	-2.6366	0.00988367		Auxin-responsive GH3 family protein (AHRD V3.3 *** A0A2U1MRW5_ARTAN)	AT4G03400	DFL2
	Solyc06g073290.1	-2.63327	5.23319e-06		Tetrapyrrole-binding protein, chloroplastic (AHRD V3.3 *** A0A2G2ZDA2_CAPAN)
	Solyc12g096870.1	-2.63227	0.00578242		Glycosyltransferase (AHRD V3.3 *** A0A193AUF6_PUNGR)
	Solyc02g089075.1	-2.61797	4.82088e-05
	Solyc01g014375.1	-2.61549	0.00216628
	Solyc03g111110.1	-2.5987	0.0113666		Unknown protein
	Solyc02g064720.3	-2.59749	3.36129e-06		BTB/POZ domain-containing protein (AHRD V3.3 *** A0A2G2XBD2_CAPBA)
	Solyc06g066640.3	-2.58601	8.20699e-09		Photosystem I reaction center subunit VI, chloroplastic (AHRD V3.3 *** A0A2G2WLH8_CAPBA)	AT3G16140	PSAH1
	Solyc12g094640.2	-2.58595	5.43675e-11		Glyceraldehyde-3-phosphate dehydrogenase (AHRD V3.3 *** A0A2G2YA75_CAPAN)
	Solyc06g007160.3	-2.5856	0.000154854		Alternative NAD(P)H dehydrogenase mitochondrial-like (AHRD V3.3 *** A0A2K3P845_TRIPR)	AT2G29990	NDA2
	Solyc01g080750.3	-2.57899	0.0131059		ARM repeat superfamily protein (AHRD V3.3 *** A0A2U1P293_ARTAN)	AT4G15830
	Solyc02g021260.2	-2.57623	0.00056098		B3 domain-containing protein (AHRD V3.3 *-* A0A1Q3DFU3_CEPFO)
	Solyc10g076500.2	-2.54632	0.00148362		receptor-like protein 12 (AHRD V3.3 *-* A0A1S4CLL9_TOBAC)
	Solyc03g098320.3	-2.54467	0.0387226		Protein REVEILLE 1 (AHRD V3.3 *** A0A2G2XWA2_CAPAN)
	Solyc10g080360.1	-2.54103	0.00111505		Unknown protein
	Solyc02g089540.3	-2.53555	0.0168409		CONSTANS 1	AT3G02380	COL2
	Solyc01g094360.3	-2.52769	0.00332357		MYB transcription factor (AHRD V3.3 *-* A0A0U3IU11_MESCR)	AT3G61250	AtMYB17
	Solyc12g011360.2	-2.51205	0.0235877		Interactor of constitutive active ROPS 1-like protein (AHRD V3.3 *** A0A2K3NH99_TRIPR)	AT1G78430	ICR4
	Solyc04g074640.3	-2.50436	6.20106e-16		Ascorbate peroxidase (AHRD V3.3 *** A0A0K2SS60_CITUN)	AT4G09010	APX4
	Solyc10g008830.3	-2.50168	0.00116055		GDSL esterase/lipase (AHRD V3.3 *** A0A2G3BD38_CAPCH)
	Solyc01g090340.2	-2.50131	0.0184567		Ethylene-responsive transcription factor 2 (AHRD V3.3 *** A0A2G3DEZ8_CAPCH)
	Solyc01g007810.1	-2.48234	0.00305195		ovate family protein 3
	Solyc01g109550.2	-2.47894	0.000154854		Transcription termination factor family protein (AHRD V3.3 *** A0A2K3NNA4_TRIPR)
	Solyc06g084045.1	-2.47264	1.37076e-06
	Solyc09g092670.3	-2.46666	0.00289827		Cytochrome (AHRD V3.3 *** A0A1U8G4E5_CAPAN)	AT4G31500	CYP83B1
	Solyc02g062340.3	-2.44462	1.17568e-09		Fructose-bisphosphate aldolase (AHRD V3.3 *** Q9SXX4_NICPA)	AT4G38970	FBA2
	Solyc01g105030.3	-2.44354	0.000153006	CAP10A	Chlorophyll a-b binding protein, chloroplastic (AHRD V3.3 *** A0A2G3AWK5_CAPCH)	AT1G15820	LHCB6
	Solyc09g007710.3	-2.44063	0.000659616		Disease resistance protein (TIR-NBS-LRR class) (AHRD V3.3 *** A0A2K3P6K1_TRIPR)
	Solyc10g006230.3	-2.43825	9.12222e-06		Chlorophyll a-b binding protein, chloroplastic (AHRD V3.3 *** A0A2G3BCB0_CAPCH)	AT3G61470	LHCA2
	Solyc06g060340.3	-2.43306	1.4023e-06	PSBS	Photosystem II 22 kDa protein, chloroplastic (AHRD V3.3 *** A0A1U8GV91_CAPAN)	AT1G44575	PSBS
	Solyc03g111120.3	-2.4243	0.00259467
	Solyc08g013670.3	-2.41763	3.36578e-05		Photosystem I reaction center subunit N, chloroplastic (AHRD V3.3 *** A0A1U8EZE3_CAPAN)	AT5G64040	PSAN
	Solyc12g006000.1	-2.41693	0.0165697		Clathrin coat assembly protein (AHRD V3.3 *** A0A1U8E4Q4_CAPAN)
	Solyc02g077330.3	-2.40619	0.0298494		GDSL esterase/lipase (AHRD V3.3 *** A0A2G3D5Q8_CAPCH)	AT5G45950
	Solyc03g117630.1	-2.39968	9.87459e-05		Heat shock 70 kDa protein (AHRD V3.3 *** A0A1U8FVW2_CAPAN)
	Solyc08g005665.1	-2.39618	0.0162809
	Solyc10g007800.3	-2.39495	0.00342047		Protodermal factor 1 (AHRD V3.3 *-* A0A2G2VRL1_CAPBA)	AT2G42840	PDF1
	Solyc05g043330.3	-2.38501	0.000456104		GDSL esterase/lipase (AHRD V3.3 *** A0A2G2Z312_CAPAN)
	Solyc10g007690.3	-2.38242	4.50512e-06		Chlorophyll a-b binding protein, chloroplastic (AHRD V3.3 *** A0A0F7H033_EROTE)	AT1G61520	LHCA3
	Solyc06g073260.3	-2.3753	1.9735e-08		Chloroplast stem-loop binding protein of 41 kDa b, chloroplastic (AHRD V3.3 *** A0A2G3CAL3_CAPCH)	AT1G09340	CRB
	Solyc12g056200.2	-2.37064	0.00529646		DUF604 domain-containing protein (AHRD V3.3 *** A0A1Q3C751_CEPFO)	AT4G23490
	Solyc03g114560.3	-2.36954	0.006693		Strictosidine synthase family protein (AHRD V3.3 *** D7LVM7_ARALL)
	Solyc03g119540.3	-2.36904	3.4184e-08		Zinc finger protein (AHRD V3.3 *** A0A200Q3F7_9MAGN)
	Solyc06g063360.3	-2.36711	2.301e-06		Protein STRUBBELIG-RECEPTOR FAMILY 5 (AHRD V3.3 *** A0A2G2ZBB2_CAPAN)
	Solyc05g047580.3	-2.3594	2.30571e-05		Terpene cyclase/mutase family member (AHRD V3.3 *** A0A2U1KW20_ARTAN)
	Solyc01g105880.3	-2.35871	0.0159969		Monoterpenoid synthase 2
	Solyc09g011130.2	-2.35826	0.0103967		NAD(P)-binding Rossmann-fold superfamily protein (AHRD V3.3 *** F4IKL5_ARATH),Pfam:PF13561
	Solyc06g070950.2	-2.35559	0.0387422		ABC transporter A family member 3 (AHRD V3.3 *** A0A2G2ZCF6_CAPAN),Pfam:PF12698
	Solyc02g071720.3	-2.35385	0.00245805		GDSL esterase/lipase At1g29670-like (AHRD V3.3 *** A0A1S3XHA6_TOBAC)
	Solyc03g120380.3	-2.33947	0.0445477		auxin-regulated IAA19	AT3G15540	IAA19
	Solyc03g114540.2	-2.33858	0.0145696		Strictosidine synthase family protein (AHRD V3.3 *** D7LVM7_ARALL)	AT1G74000	SSL11
	Solyc03g119860.3	-2.33793	6.03516e-09		Peptidyl-prolyl cis-trans isomerase (AHRD V3.3 *** A0A2K3PFW4_TRIPR)	AT1G74070	CYP26-2
	Solyc04g077130.1	-2.33358	4.03484e-06		50S ribosomal protein 6, chloroplastic (AHRD V3.3 *** A0A2G3CPG8_CAPCH)
	Solyc03g005775.1	-2.33198	0.000193191
	Solyc10g011760.3	-2.32144	5.05463e-05		Glucose-6-phosphate 1-epimerase (AHRD V3.3 *** A0A1U8EEQ4_CAPAN)
	Solyc12g009530.1	-2.30926	0.0101615		receptor-like protein 12 (AHRD V3.3 *-* A0A1S4DP57_TOBAC)
	Solyc05g018770.2	-2.30658	0.0339593		Alpha/beta-Hydrolases superfamily protein (AHRD V3.3 *** F4I353_ARATH)
	Solyc06g075090.3	-2.30018	0.00076646		Cytokinin riboside 5'-monophosphate phosphoribohydrolase (AHRD V3.3 *** A0A2G3CAR7_CAPCH)
	Solyc06g082940.3	-2.29564	2.06944e-06		Photosystem I reaction center subunit XI protein (AHRD V3.3 *** A0A2U1MVK5_ARTAN)	AT4G12800	PSAL
	Solyc05g025600.1	-2.29269	7.44179e-06		Photosystem II reaction center X protein (AHRD V3.3 *** A0A2G3CGE7_CAPCH)
	Solyc10g086580.2	-2.28996	4.29948e-05		Ribulose bisphosphate carboxylase/oxygenase activase, chloroplastic (AHRD V3.3 *** RCA_SOLPN)	AT2G39730	RCA
	Solyc09g011010.3	-2.28803	0.00825421		High-light-induced protein, chloroplastic (AHRD V3.3 *** A0A1U8FG85_CAPAN)	AT5G02120	OHP1
	Solyc02g020940.3	-2.28675	2.03722e-05		Glyceraldehyde-3-phosphate dehydrogenase (AHRD V3.3 *** A0A2G3D2C2_CAPCH)	AT1G12900	GAPA-2
	Solyc07g066150.1	-2.28123	4.11493e-06		Photosystem I reaction center subunit V, chloroplastic (AHRD V3.3 *** A0A1U8HDK9_CAPAN)
	Solyc01g105940.3	-2.27965	0.0191804		Linalool synthase (AHRD V3.3 *-* Q1XBU5_SOLLC)
	Solyc02g092215.1	-2.27959	0.000572167
	Solyc08g076253.1	-2.26643	0.00458482
	Solyc07g055180.3	-2.26368	0.000441773		Protein kinase superfamily protein (AHRD V3.3 *** F4J5Y7_ARATH)	AT3G58690
	Solyc10g006740.3	-2.25522	0.0317181		Calcium-binding protein PBP1 (AHRD V3.3 *** A0A2G2XZK3_CAPAN)
	Solyc03g098300.1	-2.24939	0.0354083		Ornithine decarboxylase (AHRD V3.3 *** A0A1U8G8Q1_CAPAN)
	Solyc06g069880.1	-2.24803	0.00742097		protein PHYTOCHROME KINASE SUBSTRATE 3-like (AHRD V3.3 *** A0A2I4FQS5_9ROSI)
	Solyc06g071320.3	-2.24773	8.67192e-07		D-ribose-binding periplasmic protein (AHRD V3.3 *** A0A2P5F6E6_TREOI)
	Solyc02g089700.3	-2.24682	0.00033544		Protein trichome birefringence-like 19 (AHRD V3.3 *** A0A1U8FI69_CAPAN)
	Solyc03g034206.1	-2.24533	0.0176358
	Solyc01g102610.3	-2.2365	0.000679323		Ferric reduction oxidase 6 (AHRD V3.3 *** A0A2G3BUN6_CAPCH)	AT5G49730	FRO6
	Solyc01g105360.3	-2.232	0.0124995		Glycosyltransferase (AHRD V3.3 *** A0A2I4DYG0_9ROSI)
	Solyc01g067290.2	-2.23015	4.72518e-05		Divinyl chlorophyllide a 8-vinyl-reductase, chloroplastic (AHRD V3.3 *** A0A2G2XQY6_CAPBA)
	Solyc02g062990.1	-2.22991	0.0243275		Glycosyltransferase (AHRD V3.3 *-* A0A2I4ENI5_9ROSI)
	Solyc04g080040.3	-2.226	0.0130768		Auxilin-related protein 2 (AHRD V3.3 *** A0A2G3CQ94_CAPCH)	AT1G75100	JAC1
	Solyc03g116800.3	-2.22091	0.00295899		homoserine O-acetyltransferase (AHRD V3.3 *-* AT3G15900.1)
	Solyc03g119910.3	-2.21813	0.00983256		Le3OH-23b-hydroxylase	AT1G80340	GA3OX2
	Solyc10g005340.3	-2.21614	0.00113315		CRIB domain-containing protein RIC10 (AHRD V3.3 *** A0A2G2VSE7_CAPBA)	AT4G04900	RIC10
	Solyc04g050570.3	-2.21601	0.0101446		GDSL esterase/lipase (AHRD V3.3 *** A0A1U8GR17_CAPAN)
	Solyc02g069510.1	-2.21244	0.0387226		Protein LIGHT-DEPENDENT SHORT HYPOCOTYLS 6 (AHRD V3.3 *** A0A2G3D431_CAPCH)
	Solyc09g082810.3	-2.21149	0.00491966		Unknown protein
	Solyc04g008330.1	-2.21142	0.0165872		Glycosyltransferase (AHRD V3.3 *** A0A0A1WCD6_NICAT)
	Solyc10g084265.1	-2.20304	0.0193093
	Solyc09g008750.1	-2.19631	0.00611053		VQ motif-containing protein 29 (AHRD V3.3 *** A0A2G2VXX9_CAPBA)
	Solyc12g036170.2	-2.19585	3.39548e-08		Photosynthetic NDH subcomplex B 4 (AHRD V3.3 *** A0A0F7GXZ5_9ROSI)
	Solyc01g005730.3	-2.18661	0.00097369		NL0C (AHRD V3.3 *** Q9ZS83_SOLLC)
	Solyc03g115980.1	-2.18519	1.79146e-05		Geranylgeranyl diphosphate reductase, chloroplastic (AHRD V3.3 *** A0A2G2WR46_CAPBA)
	Solyc06g065990.1	-2.18414	3.14394e-07		ATP synthase subunit b', chloroplastic (AHRD V3.3 *** A0A1U8GUM8_CAPAN)
	Solyc09g008760.1	-2.17916	0.0196578		VQ motif-containing protein 29 (AHRD V3.3 *** A0A2G3BIN0_CAPCH)
	Solyc08g077190.1	-2.17859	0.0340156		Unknown protein
	Solyc03g113250.3	-2.17739	0.00148367		Major facilitator superfamily protein (AHRD V3.3 *** A0A1P8AT47_ARATH)
	Solyc06g007165.1	-2.17736	0.000526275
	Solyc08g005960.2	-2.17619	0.000439185		Bifunctional inhibitor/lipid-transfer protein/seed storage 2S albumin superfamily protein (AHRD V3.3 *** A0A2U1PU47_ARTAN)	AT2G45180
	Solyc01g090970.3	-2.17346	5.80604e-05
	Solyc06g082950.3	-2.17157	1.13957e-06		Photosystem I reaction center subunit XI protein (AHRD V3.3 *** A0A2U1MVK5_ARTAN)	AT4G12800	PSAL
	Solyc02g081770.1	-2.17063	0.0135284		HXXXD-type acyl-transferase family protein (AHRD V3.3 *** F4JBC7_ARATH)
	Solyc11g065530.1	-2.16974	0.00422225		Alpha/beta-Hydrolases superfamily protein (AHRD V3.3 *** A0A2U1P0Y5_ARTAN)
	Solyc02g085950.3	-2.16863	1.87805e-10	RBCS-3B	cell wall protein X77373	AT5G38430	RBCS-1B
	Solyc08g006930.3	-2.16728	0.000392036		photosystem I reaction center subunit psaK, chloroplastic (AHRD V3.3 *** A0A2G3AN63_CAPAN)	AT1G30380	PSAK
	Solyc03g062720.3	-2.16396	7.69701e-07		Photosynthetic NDH subcomplex B 2 (AHRD V3.3 *** A0A0F7GZL7_9ROSI)	AT1G64770	NDF2
	Solyc10g085090.2	-2.1612	0.000685548		Laccase (AHRD V3.3 *** K4D3U3_SOLLC)	AT2G38080	IRX12
	Solyc07g006620.3	-2.1581	6.69052e-05		Protein kinase superfamily protein (AHRD V3.3 *** A0A2U1L2N8_ARTAN)	AT5G57670
	Solyc09g014520.3	-2.14371	1.59691e-06		Chlorophyll a-b binding protein, chloroplastic (AHRD V3.3 *** A0A2G3BKI1_CAPCH)	AT5G01530	LHCB4.1
	Solyc09g065350.1	-2.134	0.00524564		ovate family protein 18
	Solyc03g083510.3	-2.12839	2.24602e-05		Leucine rich repeat receptor kinase, putative (AHRD V3.3 *** B9RDB7_RICCO)
	Solyc06g064550.3	-2.12672	5.95845e-05		Aspartokinase-homoserine dehydrogenase (AHRD V3.3 *** O63067_SOYBN)	AT1G31230	AKHSDH1
	Solyc11g006020.2	-2.12156	1.62795e-06		NADH dehydrogenase-like complex O (AHRD V3.3 *-* A0A0F7GY98_9ASPA)	AT1G74880	ndhO
	Solyc01g088500.3	-2.12032	0.0349539		Wall-associated receptor kinase galacturonan-binding domain (AHRD V3.3 *** A0A200R1S9_9MAGN)	AT3G17350
	Solyc03g005770.2	-2.11922	0.000282301		Chlorophyll a-b binding protein, chloroplastic (AHRD V3.3 *** A0A2G2W7Q4_CAPBA)
	Solyc11g009020.2	-2.11119	2.86164e-06		Haloacid dehalogenase-like hydrolase (HAD) superfamily protein (AHRD V3.3 *** A0A2U1MUT6_ARTAN),Pfam:PF13419	AT4G39970
	Solyc02g069455.1	-2.10955	0.000196051
	Solyc10g006970.3	-2.10847	0.00066314		Thioredoxin (AHRD V3.3 *** A0A200PQX5_9MAGN)	AT3G15360	ATHM4
	Solyc06g069030.3	-2.10622	0.000224148		microbial collagenase (AHRD V3.3 *** AT1G18060.1)
	Solyc03g034010.3	-2.10339	4.47924e-05		RING-type E3 ubiquitin transferase (AHRD V3.3 *-* A0A2G3CL67_CAPCH)
	Solyc11g012690.2	-2.10315	0.0354544		Heavy metal-associated isoprenylated plant protein (AHRD V3.3 *** A0A2R6RB34_ACTCH)
	Solyc12g099650.2	-2.10297	8.88027e-06		Photosystem II 5 kDa protein, chloroplastic (AHRD V3.3 *** A0A2G3B5K3_CAPCH)
	Solyc01g007200.2	-2.10233	0.0234621		Unknown protein
	Solyc09g018890.3	-2.0991	5.87142e-07		DUF2996 family protein (AHRD V3.3 *-* AT2G04039.1)	AT2G04039
	Solyc09g074450.1	-2.0958	0.000179148		Classical arabinogalactan protein 26 (AHRD V3.3 *-* A0A2G3CCP4_CAPCH)
	Solyc12g088710.2	-2.0936	0.00517258		Glycosyltransferase (AHRD V3.3 *** A0A2U1LFV6_ARTAN)
	Solyc03g115540.2	-2.09054	2.91358e-16		bHLH transcription factor 024
	Solyc05g056070.3	-2.08731	3.51763e-07
	Solyc07g032640.2	-2.08567	1.61136e-06
	Solyc11g032220.2	-2.08345	0.000164039		12-oxophytodienoate reductase (AHRD V3.3 *** A0A2K3LPH4_TRIPR)
	Solyc08g067320.2	-2.08291	5.46357e-11		Chlorophyll a-b binding protein, chloroplastic (AHRD V3.3 *-* A0A2G3D4H8_CAPCH)
	Solyc06g083070.3	-2.08013	5.8063e-10		Fimbrin-2 (AHRD V3.3 *** A0A2G2WN11_CAPBA)	AT5G48460	FIM2
	Solyc03g093180.1	-2.07458	2.08407e-07		Peroxisomal membrane protein 11-4 (AHRD V3.3 *** A0A2G3CVP3_CAPCH)
	Solyc12g040790.2	-2.07427	0.0138449		Phosphoethanolamine N-methyltransferase (AHRD V3.3 *** A0A2G3A318_CAPAN)	AT1G48600	NMT2
	Solyc06g005910.3	-2.06878	0.00217063		Tubulin beta chain (AHRD V3.3 *** A0A1U8GXJ7_CAPAN)
	Solyc09g009420.1	-2.05953	0.000340983		hypothetical protein (AHRD V3.3 *-* AT3G52740.1)
	Solyc01g107890.3	-2.05946	0.000106698		Filament-like plant protein 7 (AHRD V3.3 *** A0A314KPZ1_NICAT)
	Solyc01g106820.3	-2.05927	0.00529443		Ethylene-dependent gravitropism-deficient and yellow-green-like 3 (AHRD V3.3 *** A0A2U1KYW2_ARTAN)	AT1G17870	EGY3
	Solyc04g009030.3	-2.05774	7.73302e-07		Glyceraldehyde-3-phosphate dehydrogenase (AHRD V3.3 *** A0A0A8IBT8_NICBE)	AT1G12900	GAPA-2
	Solyc10g081810.2	-2.05768	2.0758e-09		MD-2-related lipid recognition domain-containing protein / ML domain-containing protein (AHRD V3.3 *** A0A2U1NF61_ARTAN)	AT5G06480
	Solyc07g022900.3	-2.05566	8.64731e-08		Chlorophyll a-b binding protein, chloroplastic (AHRD V3.3 *** A0A2G2V6L4_CAPBA)	AT1G45474	LHCA5
	Solyc12g015630.2	-2.0536	0.0010084		transmembrane protein (AHRD V3.3 *** AT5G55570.1)	AT5G55570
	Solyc08g079030.3	-2.0518	1.06832e-05		hypothetical protein (DUF863) (AHRD V3.3 *-* AT1G62530.2)
	Solyc02g085940.3	-2.04516	0.00306905		Ribulose bisphosphate carboxylase small chain (AHRD V3.3 *** A0A2G2XBI7_CAPBA)	AT5G38430	RBCS-1B
	Solyc02g063150.3	-2.04231	8.73444e-07	RBCS-1	RuBP carboxylase small subunit	AT5G38430	RBCS-1B
	Solyc01g066560.3	-2.03984	0.00931586		Protein DETOXIFICATION (AHRD V3.3 *** A0A2G3DGJ0_CAPCH)	AT5G49130	DTX55
	Solyc03g080100.3	-2.03944	0.000531437		Heavy metal-associated isoprenylated plant protein (AHRD V3.3 *** A0A2R6RSC8_ACTCH)	AT5G24580	HIPP09
	Solyc03g005960.3	-2.03713	0.000307934		protein kinase LESK1
	Solyc10g007830.1	-2.03416	0.00402836		Leucine-rich repeat family protein (AHRD V3.3 *** D7LJD1_ARALL)
	Solyc01g109040.3	-2.03301	5.03931e-08		Cytochrome b6-f complex subunit 7 (AHRD V3.3 *** A0A1U8DXD4_CAPAN)	AT2G26500
	Solyc03g114930.3	-2.03223	2.10908e-09		PsbP-like protein 1, chloroplastic (AHRD V3.3 *** A0A2G3A242_CAPAN)	AT3G55330	PPL1
	Solyc05g006670.1	-2.02917	0.00329281		Leucine-rich repeat receptor protein kinase family protein (AHRD V3.3 *-* A0A061E5L2_THECC)
	Solyc02g069460.3	-2.0269	1.04315e-05		Photosystem I reaction center subunit III, chloroplastic (AHRD V3.3 *** A0A1U8FJA0_CAPAN)	AT1G31330	PSAF
	Solyc03g043770.3	-2.02614	1.16811e-08		Leucine-rich receptor-like protein kinase family protein (AHRD V3.3 *-* A0A061DPD7_THECC)
	Solyc06g076790.1	-2.02387	2.03722e-05		Thylakoid soluble phosphoprotein TSP9 (AHRD V3.3 *-* A0A200Q7Q2_9MAGN)
	Solyc07g042520.3	-2.0212	2.64443e-05		Sucrose synthase (AHRD V3.3 *** K4CEB3_SOLLC)
	Solyc11g007540.2	-2.0184	4.70345e-05		Cytochrome P450 (AHRD V3.3 *** A0A346CEB0_TANCI)
	Solyc04g006950.3	-2.01706	0.00945145		Unknown protein
	Solyc10g083510.2	-2.01614	0.012341		Growth-regulating factor 3 (AHRD V3.3 *** A0A2G2VUQ5_CAPBA)	AT2G36400	GRF3
	Solyc01g096220.3	-2.01198	0.000875759		Ras-related protein RABA3 (AHRD V3.3 *** A0A2G2W6X9_CAPBA)	AT1G01200	RABA3
	Solyc02g078850.1	-2.00816	0.00208438		glycine-rich protein (AHRD V3.3 --* AT4G21620.2)
	Solyc02g076880.3	-2.00674	0.0217173		Heavy metal-associated isoprenylated plant protein (AHRD V3.3 *** A0A2R6Q6X8_ACTCH)
	Solyc10g085120.2	-2.00637	0.000124809		Leucine-rich receptor-like kinase family protein (AHRD V3.3 *** G7KRB1_MEDTR)
	Solyc07g044860.3	-2.00379	1.74214e-05		psbXphotosystem II 23 kDa protein	AT1G06680	PSBP1
	Solyc03g111820.3	-1.99819	0.000340641
	Solyc10g008200.3	-1.99133	0.0320986		Tyrosine aminotransferase (AHRD V3.3 *** A0A2G2XHT7_CAPBA)
	Solyc04g014520.1	-1.98402	0.00747182		transmembrane protein 45B-like (AHRD V3.3 *** A0A2I4DQK0_9ROSI)
	Solyc06g071570.3	-1.9826	0.00127167		Protein NRT1/ PTR FAMILY 2.9 (AHRD V3.3 *** A0A2G3C9R5_CAPCH)	AT5G62680	NPF2.11
	Solyc12g099430.2	-1.98054	0.000156318		Alpha/beta-Hydrolases superfamily protein (AHRD V3.3 *** A0A2U1MWY4_ARTAN)
	Solyc02g069500.1	-1.97988	0.00160808		Pentatricopeptide repeat-containing protein (AHRD V3.3 *** A0A2G2Y2T3_CAPAN)
	Solyc03g119990.3	-1.97921	0.000202508		Alpha/beta-Hydrolases superfamily protein (AHRD V3.3 *** A0A2U1NI49_ARTAN)	AT1G15490
	Solyc06g065970.1	-1.96506	2.78151e-09		Bifunctional inhibitor/lipid-transfer protein/seed storage 2S albumin superfamily protein (AHRD V3.3 *** A0A2U1PU47_ARTAN)
	Solyc01g009245.1	-1.96177	7.5735e-05		Chlororespiratory reduction 42 (AHRD V3.3 *** A0A0F7J401_9ROSI)
	Solyc01g081293.1	-1.95773	0.000187633
	Solyc12g013710.2	-1.95243	1.57839e-09		light dependent NADH:protochlorophyllide oxidoreductase 1	AT4G27440	PORB
	Solyc10g080840.1	-1.94463	5.38408e-06		Cytochrome P450 (AHRD V3.3 *** A2PZD4_IPONI)
	Solyc01g087140.3	-1.94225	0.0345612		Late embryogenesis abundant protein (AHRD V3.3 *-* A0A200QZY3_9MAGN)
	Solyc07g052610.3	-1.93494	3.48716e-06		cyclinU1_1	AT3G21870	CYCU1-1
	Solyc01g009080.3	-1.93369	0.00136762		Zeaxanthin epoxidase, chloroplastic (AHRD V3.3 *** A0A1J3K020_NOCCA)	AT2G21530
	Solyc06g083680.3	-1.93217	0.000153533		Photosystem I reaction center subunit IV (AHRD V3.3 *-* A0A2P6U4S6_CHLSO)	AT2G20260	PSAE2
	Solyc08g005930.1	-1.93138	0.0230895		F-box/kelch-repeat protein SKIP25 (AHRD V3.3 *** A0A2G2XM52_CAPBA)
	Solyc03g120640.3	-1.93131	0.000103665		Photosystem I reaction center subunit VI, chloroplastic (AHRD V3.3 *** A0A2G3D0C1_CAPCH)	AT3G16140	PSAH1
	Solyc04g078900.3	-1.92834	0.00934678	CYP707A1	ABA 8'-hydroxylase
	Solyc01g095430.3	-1.92758	4.23351e-05		Protein CURVATURE THYLAKOID 1A, chloroplastic (AHRD V3.3 *** A0A2G2YXY1_CAPAN)	AT4G01150	CURT1A
	Solyc08g066610.3	-1.92299	2.98899e-09		EPIDERMAL PATTERNING FACTOR-like protein 9 (AHRD V3.3 *** A0A2G2WD44_CAPBA)
	Solyc03g114450.3	-1.92063	0.000893371		Calcium sensing receptor, chloroplastic (AHRD V3.3 *** A0A2G2WRE3_CAPBA)	AT5G23060	CAS
	Solyc02g087840.3	-1.91582	0.00489743		Leucine zipper, homeobox-associated, Homeodomain-like protein (AHRD V3.3 *** A0A2U1PPL6_ARTAN)	AT5G15150	HAT7
	Solyc07g016215.1	-1.90958	5.05463e-05		Organ specific protein (AHRD V3.3 *** A0A2U1PWC1_ARTAN)
	Solyc07g045440.1	-1.90428	1.60903e-06		Fasciclin-like arabinogalactan protein 2 (AHRD V3.3 *** A0A2G3BYC2_CAPCH)
	Solyc04g078520.3	-1.9033	0.00085563		Transcription factor MYC/MYB domain-containing protein (AHRD V3.3 *** A0A2U1MUV3_ARTAN)
	Solyc10g077040.2	-1.89159	4.32232e-05		Magnesium-protoporphyrin IX monomethyl ester [oxidative] cyclase, chloroplastic (AHRD V3.3 *** A0A1U8EC90_CAPAN)	AT3G56940	CRD1
	Solyc04g082010.1	-1.88083	1.09765e-06	PETE	pre-plastocyanin
	Solyc02g091560.3	-1.88024	8.93878e-07		Serine hydroxymethyltransferase (AHRD V3.3 *** A0A2G3D8E3_CAPCH)	AT4G37930	SHM1
	Solyc07g005895.1	-1.87985	0.000697141
	Solyc08g005660.2	-1.87843	0.0385357
	Solyc07g054893.1	-1.87819	7.85574e-06
	Solyc09g009860.1	-1.87747	0.00911408		Glutaredoxin (AHRD V3.3 *** A0A200Q6F4_9MAGN)
	Solyc03g006590.3	-1.8715	0.00110619		multidrug resistance protein (AHRD V3.3 *** AT1G09812.1)
	Solyc08g007040.3	-1.87135	9.43178e-06		Glycine cleavage system H protein (AHRD V3.3 *** A0A2G2W3F1_CAPBA)	AT2G35370	GDH1
	Solyc06g043150.3	-1.86829	0.000340983		WD40 repeat (AHRD V3.3 *** A0A200R530_9MAGN)
	Solyc10g084380.1	-1.86754	0.00197692		WRKY transcription factor 44
	Solyc06g053245.1	-1.86552	0.00151508
	Solyc02g079950.3	-1.86456	1.52809e-05		photosystem II oxygen-evolving complex protein 3	AT4G05180	PSBQ2
	Solyc08g080050.3	-1.86412	7.56969e-05		PGR5-like protein 1A, chloroplastic (AHRD V3.3 *** A0A2G3AE69_CAPAN)	AT4G22890	PGRL1A
	Solyc11g012990.1	-1.86291	0.0313703		Peroxisomal membrane 22 kDa (Mpv17/PMP22) family protein (AHRD V3.3 *** A0A2U1NNX3_ARTAN)
	Solyc07g049430.3	-1.86008	0.00118884		GDSL esterase/lipase (AHRD V3.3 *** A0A2G2Z312_CAPAN)
	Solyc01g096410.3	-1.85968	0.00392938		Phosphatidylinositol 4-phosphate 5-kinase (AHRD V3.3 *** K4B029_SOLLC)	AT3G07960	PIP5K6
	Solyc02g063030.3	-1.85747	0.00125374		Mental retardation GTPase activating protein (AHRD V3.3 *** A0A1I9LSH4_ARATH)
	Solyc10g008440.3	-1.85099	4.44573e-07		Expansin-B3 (AHRD V3.3 *** A0A2G3BCT4_CAPCH)
	Solyc01g099650.3	-1.84745	0.0375715		Formin-like protein (AHRD V3.3 *** A0A2G3AXK0_CAPCH)	AT3G05470	FH11
	Solyc01g102720.3	-1.84723	6.59899e-07		Polyketide cyclase/dehydrase and lipid transport superfamily protein (AHRD V3.3 *** A0A2U1QGT1_ARTAN)	AT5G49800
	Solyc02g090100.1	-1.84339	0.00147029		homolog of Synechocystis YCF37 (AHRD V3.3 *** AT2G23670.1)
	Solyc07g055740.1	-1.84162	0.0336824		strictosidine synthase
	Solyc04g079125.1	-1.84148	0.0313703
	Solyc03g117690.3	-1.84085	0.000108156		Eukaryotic aspartyl protease family protein (AHRD V3.3 *** A0A2U1P524_ARTAN)	AT1G79720
	Solyc06g008580.3	-1.84006	0.00504321		auxin-regulated IAA22
	Solyc05g014270.3	-1.8391	0.00590064		TPX2 (Targeting protein for Xklp2) protein family (AHRD V3.3 *-* Q84JG6_ARATH)
	Solyc10g077120.2	-1.83698	0.000311571		Photosystem II core complex proteins psbY, chloroplastic (AHRD V3.3 *-* A0A1U8E9S9_CAPAN)
	Solyc05g055220.1	-1.83677	0.00137992		ovate family protein 10
	Solyc06g054260.1	-1.83338	1.8731e-05	psaD	photosystem 1 reaction center protein subunit 2
	Solyc09g082065.1	-1.83098	0.00244442
	Solyc10g044520.2	-1.83011	3.34958e-06		Ferredoxin (AHRD V3.3 *** A0A0K0PWX6_SOLLC)	AT1G60950	FD2
	Solyc03g063720.3	-1.82935	0.00273561		RING/FYVE/PHD zinc finger superfamily protein (AHRD V3.3 *-* A0A1P8AMX8_ARATH)	AT1G14770
	Solyc10g078580.1	-1.8265	0.00397168		arabinogalactan protein 14 (AHRD V3.3 *** XP_004249150.1)
	Solyc01g094790.3	-1.82183	0.000717314		Cysteine synthase (AHRD V3.3 *** A0A2G3BSX6_CAPCH)	AT3G61440	CYSC1
	Solyc04g081080.1	-1.82069	0.00854242		Receptor-like protein kinase (AHRD V3.3 *** A0A0A0KGM3_CUCSA)
	Solyc07g006730.3	-1.82009	0.0155536		Protein DETOXIFICATION (AHRD V3.3 *** A0A2I4FHR8_9ROSI)
	Solyc07g054630.3	-1.81783	0.020075		B3 domain-containing protein (AHRD V3.3 *** A0A1Q3CXA6_CEPFO)	AT3G18990	VRN1
	Solyc09g091960.3	-1.81763	0.0326283		High mobility group B protein 15 (AHRD V3.3 *** A0A1U8FAJ0_CAPAN)	AT1G04880	HMGB15
	Solyc04g007790.3	-1.81734	0.00530284		Sn-1 protein (AHRD V3.3 *** Q42393_CAPAN)
	Solyc04g007290.3	-1.81041	0.00113675		DUF639 domain-containing protein (AHRD V3.3 *** A0A1Q3DGQ0_CEPFO)
	Solyc09g008380.3	-1.80583	0.00317499		Pectate lyase (AHRD V3.3 *** A0A2G2VX49_CAPBA)	AT3G53190
	Solyc05g050540.3	-1.80553	0.00588065		Laccase (AHRD V3.3 *** K4C186_SOLLC)	AT2G46570	LAC6
	Solyc09g011040.1	-1.80442	0.00267631		Aspartic proteinase PCS1 (AHRD V3.3 *** A0A2G2YR66_CAPAN)
	Solyc05g013380.3	-1.80281	4.81832e-06		Alanine aminotransferase 2 (AHRD V3.3 *** B6TXZ8_MAIZE)	AT1G70580	GGAT2
	Solyc10g011940.2	-1.80214	0.0440131		SNF2_N domain-containing protein/Chromo domain-containing protein (AHRD V3.3 *-* A0A1Q3BJ60_CEPFO)
	Solyc07g006320.3	-1.7979	0.000273816		auxin canalization protein (DUF828) (AHRD V3.3 *** AT5G57770.2)	AT5G57770
	Solyc07g007190.3	-1.79628	0.00700213		glycoprotein, nuclear encoding mitochondrial protein, mRNA (AHRD V3.3 *-* NP_001132759.1)
	Solyc02g080230.3	-1.79498	0.0147527		CRIB domain-containing protein RIC10 (AHRD V3.3 *** A0A1U8FUJ1_CAPAN)	AT4G04900	RIC10
	Solyc01g100910.3	-1.79497	0.0382134		WAT1-related protein (AHRD V3.3 *** K4B1C2_SOLLC)
	Solyc02g084370.1	-1.79436	0.0189493		Receptor-like protein kinase (AHRD V3.3 *** A0A0A0KGM3_CUCSA)	AT4G36180
	Solyc12g100280.2	-1.79419	0.00193956		NAD(P)-binding Rossmann-fold superfamily protein (AHRD V3.3 *-* F4IPI3_ARATH)
	Solyc04g008850.1	-1.79208	0.0326809		Eukaryotic aspartyl protease family protein (AHRD V3.3 *** Q9C6M0_ARATH)
	Solyc09g018020.3	-1.79034	0.00984287		Expansin (AHRD V3.3 *** K4CS69_SOLLC)
	Solyc04g049340.3	-1.78991	0.00336017		Tryptophan/tyrosine permease (AHRD V3.3 *** A0A2U1PXY3_ARTAN)
	Solyc08g076220.3	-1.78919	2.75339e-06		Phosphoribulokinase (AHRD V3.3 *** A0A1U8GUA7_CAPAN)	AT1G32060	PRK
	Solyc01g098740.3	-1.78856	0.000303104		Protein kinase superfamily protein (AHRD V3.3 *** F4HYK7_ARATH)	AT1G54820
	Solyc01g094690.3	-1.7875	0.00395324		plasma membrane intrinsic protein 1.2	AT4G23400	PIP1-5
	Solyc01g097070.3	-1.78497	0.000843403		DNA topoisomerase (AHRD V3.3 *** A0A2G2W734_CAPBA)	AT3G42860
	Solyc08g077950.1	-1.78465	0.0169269		Aquaporin-like protein (AHRD V3.3 *-* A0A2U1NPJ5_ARTAN)
	Solyc10g086660.2	-1.78339	1.17511e-06		Rop guanine nucleotide exchange factor 7 (AHRD V3.3 *** A0A2G3BIR2_CAPCH)	AT5G02010	ROPGEF7
	Solyc10g011730.3	-1.781	0.00944606		Arabinogalactan peptide (AHRD V3.3 *** A0A200Q7C1_9MAGN)	AT3G61640	AGP20
	Solyc01g091530.3	-1.77814	0.00200254		Fasciclin-like arabinogalactan protein (AHRD V3.3 *** E3WHD6_9ROSI)	AT3G60900	FLA10
	Solyc07g056240.3	-1.7774	0.0354486		myosin-G heavy chain-like protein (AHRD V3.3 *** AT2G42975.1)
	Solyc08g076257.1	-1.77594	0.0350535
	Solyc03g112460.3	-1.77494	0.00161273		Tryptophan aminotransferase-related protein 2 (AHRD V3.3 *** A0A2G2X8Z7_CAPBA)	AT4G24670	TAR2
	Solyc12g098590.2	-1.77292	0.0186656		Glycosyltransferase (AHRD V3.3 *** A0A2I4GJH4_9ROSI)	AT4G15550	UGT75D1
	Solyc05g008300.2	-1.77073	1.94453e-05		Multicopper oxidase LPR1 (AHRD V3.3 *-* A0A2G2VKE3_CAPBA)
	Solyc01g111660.3	-1.76651	9.22526e-06		plasma membrane intrinsic protein 2.8	AT4G35100	PIP2-7
	Solyc11g008630.2	-1.76484	6.43257e-06		HXXXD-type acyl-transferase family protein (AHRD V3.3 *** A0A2U1LG13_ARTAN)	AT1G65450
	Solyc02g063420.3	-1.763	0.00146916		Hydroxyproline-rich glycoprotein family protein (AHRD V3.3 *** A0A2U1M3E1_ARTAN)
	Solyc08g080890.3	-1.7562	0.00086564		E1-E2_ATPase domain-containing protein/HMA domain-containing protein/Hydrolase domain-containing protein (AHRD V3.3 *** A0A1Q3AQK6_CEPFO)	AT1G63440	HMA5
	Solyc04g074165.1	-1.74793	0.0150219
	Solyc01g007800.3	-1.7478	0.0143711		ovate family protein 2	AT2G36026
	Solyc05g047710.3	-1.74708	0.0259207		Calcium-dependent lipid-binding (CaLB domain) family protein (AHRD V3.3 *** A0A2U1PBS7_ARTAN)	AT3G61050	NTMC2TYPE4
	Solyc06g069290.3	-1.74635	0.00691616		Leucine-rich repeat receptor-like protein kinase family protein, putative (AHRD V3.3 *-* A0A061FQX7_THECC)	AT3G25670
	Solyc10g006530.3	-1.74612	0.00141582		Photosynthetic NDH subcomplex L 3 (AHRD V3.3 *-* A0A0F7CYJ0_9ROSI)
	Solyc03g005760.1	-1.74088	0.000118851		Chlorophyll a-b binding protein, chloroplastic (AHRD V3.3 *** A0A2G2W7Q4_CAPBA)
	Solyc02g069620.3	-1.74016	4.1828e-06		Ribose 5-phosphate isomerase A (AHRD V3.3 *** A0A1Y1I8P0_KLENI)	AT5G44520
	Solyc08g081390.3	-1.73955	0.00619179		Phosphoglycerate mutase-like protein AT74 (AHRD V3.3 *** A0A2G3ADV8_CAPAN)
	Solyc01g098640.3	-1.73943	2.68965e-07		UPF0603 protein, chloroplastic (AHRD V3.3 *** A0A1U8E5D6_CAPAN)	AT1G54780	TLP18.3
	Solyc02g063230.1	-1.73825	4.21771e-06		membrane-associated kinase regulator (AHRD V3.3 *** AT1G67050.1)
	Solyc07g054290.1	-1.73749	0.000166445		Photosystem II Psb27 protein (AHRD V3.3 *-* A0A1Y1IAK8_KLENI)
	Solyc11g010130.2	-1.73707	0.0364896		Protein kinase (AHRD V3.3 *** Q40264_MESCR)	AT4G40010	SRK2F
	Solyc01g088620.3	-1.73197	0.0136772		Ferredoxin-like protein (AHRD V3.3 *** Q8GYG8_ARATH)	AT1G02180
	Solyc06g069380.3	-1.7306	0.00264379		O-fucosyltransferase (AHRD V3.3 *** A0A2P5EBU6_TREOI)	AT5G15740	OFUT34
	Solyc03g034220.3	-1.72962	0.00262224	RBCS-2A	Tomato RuBP carboxylase small subunit	AT5G38430	RBCS-1B
	Solyc09g097865.1	-1.7295	0.000319558
	Solyc11g072580.2	-1.72934	0.0186097		Protein NRT1/ PTR FAMILY 2.7 (AHRD V3.3 *** A0A1U8EMW8_CAPAN)	AT3G45680	NPF2.3
	Solyc01g087740.1	-1.72882	0.0153388		Subtilisin-like protease (AHRD V3.3 *** O82777_SOLLC)
	Solyc11g008620.2	-1.72744	0.000188564		Phosphoglycolate phosphatase (AHRD V3.3 *** A0A2G3B0Q7_CAPCH)	AT5G36790	PGLP1A
	Solyc02g069560.3	-1.72722	0.000569296		Protein CHUP1, chloroplastic (AHRD V3.3 *** A0A2G3D453_CAPCH)
	Solyc06g049050.3	-1.72288	0.00159698		expansin 2	AT2G40610	EXPA8
	Solyc02g084400.3	-1.72233	0.00317484		Protein kinase superfamily protein (AHRD V3.3 *** F4I8V6_ARATH)	AT1G11390
	Solyc01g106330.3	-1.72192	0.000127259		Glutamyl-tRNA(Gln) amidotransferase subunit A (AHRD V3.3 *** A0A2U1LC75_ARTAN)	AT5G64440	FAAH
	Solyc10g005470.3	-1.721	0.00011119		receptor-interacting protein (AHRD V3.3 *** AT4G21445.1)
	Solyc08g083270.2	-1.71761	0.000480103		Glutaredoxin (AHRD V3.3 *** A0A200Q2N3_9MAGN)	AT4G10630
	Solyc08g005680.3	-1.71719	0.00531879	NDPS1	Z,Z-farnesyl pyrophosphate synthase
	Solyc02g063180.3	-1.71674	0.000542254		UDP-N-acetylenolpyruvoylglucosamine reductase (AHRD V3.3 *-* A0A200Q3E8_9MAGN)
	Solyc02g065400.3	-1.71663	4.88597e-05	PSBO	33kDa precursor protein of oxygen-evolving complex	AT3G50820	PSBO2
	Solyc01g079570.3	-1.71538	0.000271026		Beta-D-xylosidase 1 (AHRD V3.3 *** A0A1U8DZL0_CAPAN)	AT1G02640	BXL2
	Solyc10g080340.2	-1.71489	0.0180078		Protein DETOXIFICATION (AHRD V3.3 *** A0A2I4ETK5_9ROSI)	AT1G33110	DTX21
	Solyc01g104710.3	-1.71471	0.00341461		thionin-like protein (AHRD V3.3 -** AT1G25275.2)	AT1G25275
	Solyc01g079790.3	-1.71026	5.55734e-06		ADP-glucose pyrophosphorylase large subunit 3	AT5G19220	ADG2
	Solyc06g072700.3	-1.70981	0.000589706		Heavy metal-associated isoprenylated plant protein (AHRD V3.3 *-* A0A2R6PUZ2_ACTCH)	AT5G63530	HIPP07
	Solyc12g044330.2	-1.70764	0.0027334		tonoplast intrinsic protein 2.1	AT3G16240	TIP2-1
	Solyc07g065530.1	-1.70581	0.000473121		flocculation protein FLO11 (AHRD V3.3 *** XP_004244068.1)
	Solyc08g006790.3	-1.70329	0.000531437		Early nodulin-like protein 3 (AHRD V3.3 *** A0A2G3AND2_CAPAN)	AT4G31840	ENODL15
	Solyc06g051960.3	-1.70317	0.00597846		Pectinesterase (AHRD V3.3 *** A0A2G2WIV2_CAPBA)	AT3G49220
	Solyc09g018010.3	-1.7023	7.12394e-05		Non-specific lipid-transfer protein (AHRD V3.3 *** M0ZNZ5_SOLTU)	AT2G38540	LTP1
	Solyc07g064160.3	-1.70209	0.0145696		Thiamine thiazole synthase, chloroplastic (AHRD V3.3 *** A0A2G2WFN7_CAPBA),Pfam:PF01946	AT5G54770	THI1
	Solyc04g082630.3	-1.702	1.63377e-05		Glyceraldehyde-3-phosphate dehydrogenase (AHRD V3.3 *** A0A2G2X1C8_CAPBA)	AT1G42970	GAPB
	Solyc01g087080.3	-1.69975	0.0319194		interferon-activable protein (AHRD V3.3 *** AT3G52110.2)
	Solyc12g014570.2	-1.69972	0.00339761		Glycerophosphodiester phosphodiesterase GDPDL4 (AHRD V3.3 *** A0A2G2Z5P4_CAPAN)	AT5G55480	GDPDL4
	Solyc12g005190.2	-1.69873	0.00125374		Protein phosphatase 2C family protein (AHRD V3.3 *-* A0A2U1NN53_ARTAN)
	Solyc05g007480.1	-1.69732	6.52094e-05		protein PHYTOCHROME KINASE SUBSTRATE 1-like (AHRD V3.3 *** A0A2I4EE26_9ROSI)
	Solyc01g112260.3	-1.69699	0.0155098		hypothetical protein (AHRD V3.3 *-* AT4G35320.1)
	Solyc04g074310.3	-1.69442	0.0141448		RNA-binding protein 38-like (AHRD V3.3 *** A0A2I4HAQ4_9ROSI)	AT1G78260
	Solyc04g057980.3	-1.69186	0.000245385		Orange Ripening	AT4G37925	NDHM
	Solyc10g052773.1	-1.691	0.00180673
	Solyc03g097320.3	-1.69007	5.02503e-05		RNA polymerase sigma factor sigA (AHRD V3.3 *** A0A2G2VB29_CAPBA)	AT1G64860	SIGA
	Solyc02g078040.3	-1.68489	0.0131933		Pistil-specific extensin-like protein (AHRD V3.3 *-* A0A2G3A881_CAPAN)
	Solyc03g097820.2	-1.68325	0.00125961		bHLH transcription factor 022	AT5G50915	BHLH137
	Solyc04g076190.1	-1.68247	0.00566202		Eukaryotic aspartyl protease family protein (AHRD V3.3 *** F4K5B9_ARATH)
	Solyc02g093760.3	-1.68204	0.0123594		Zinc finger (C3HC4-type RING finger) family protein (AHRD V3.3 *-* F4IWG7_ARATH)
	Solyc12g057000.1	-1.68038	0.0145764		VQ domain-containing protein (AHRD V3.3 *-* A0A1Q3AUB2_CEPFO)
	Solyc05g041430.3	-1.67101	5.18154e-05		PTB domain engulfment adapter (AHRD V3.3 *** A0A1P8B0D8_ARATH)
	Solyc08g082590.3	-1.66965	0.0425171		Glutaredoxin (AHRD V3.3 *** A0A2U1KGP9_ARTAN)	AT1G64500
	Solyc08g065850.1	-1.66811	0.0039407		Unknown protein
	Solyc04g063245.1	-1.66739	0.00223559		Cytochrome (AHRD V3.3 *** A0A1U8F0H8_CAPAN)
	Solyc02g055440.3	-1.66708	2.26277e-05		E3 ubiquitin-protein ligase%2C putative (DUF177) (AHRD V3.3 *** AT3G19800.2)	AT3G19800
	Solyc08g075240.3	-1.6667	0.00140546		Long-chain-alcohol oxidase (AHRD V3.3 *** A0A2G3C0E1_CAPCH)	AT4G19380
	Solyc01g102950.3	-1.66582	0.000411876		Lycopene beta/epsilon cyclase protein (AHRD V3.3 *** A0A2U1QDC2_ARTAN)	AT2G32640
	Solyc01g087750.3	-1.66449	0.00117926		protein RETICULATA-RELATED 4, chloroplastic-like (AHRD V3.3 *** A0A2I4G748_9ROSI)
	Solyc08g065220.3	-1.66143	2.55997e-15		glycine decarboxylase p-protein	AT4G33010	GLDP1
	Solyc06g083875.1	-1.65895	0.00347906
	Solyc07g062550.3	-1.65612	5.7223e-05
	Solyc04g082430.3	-1.65585	0.00673038		cyclinB2_4	AT1G76310	CYCB2;4
	Solyc05g010060.3	-1.65342	0.000272976		Phosphate transporter PHO1-3 (AHRD V3.3 *** A0A2G3B6L2_CAPCH)	AT1G68740	PHO1-H1
	Solyc03g007970.2	-1.65189	0.0334455		UDP-N-acetylmuramate--L-alanine ligase (AHRD V3.3 *** A8KZ98_FRASN)
	Solyc06g053760.3	-1.65157	0.00674121		Syntaxin-related protein KNOLLE (AHRD V3.3 *** A0A2G2WJ90_CAPBA)	AT1G08560	KN
	Solyc01g107730.3	-1.64673	1.94772e-05		D-type cyclin-2	AT4G34160	CYCD3-1
	Solyc02g081330.3	-1.64572	0.00521915		phytoene synthase 2,Pfam:PF00494
	Solyc10g078700.2	-1.64473	0.0138188		Squamosa promoter binding protein 15	AT2G42200	SPL9
	Solyc06g084450.3	-1.64355	0.0307065		Rho GTPase-activating protein 2 (AHRD V3.3 *** A0A2G2WMS1_CAPBA)	AT4G03100	ROPGAP2
	Solyc08g066660.1	-1.64334	0.0262804		Ethylene-responsive transcription factor TINY (AHRD V3.3 *** A0A2G2W633_CAPBA)
	Solyc01g111040.3	-1.6402	0.00673038		Calcium-binding EF-hand family protein (AHRD V3.3 *** A0A2U1MN65_ARTAN)	AT4G38810
	Solyc10g051095.1	-1.6398	4.41127e-06
	Solyc02g083810.3	-1.63343	2.47104e-05		Ferredoxin--NADP reductase, chloroplastic (AHRD V3.3 *** K4BAP9_SOLLC)
	Solyc04g078110.1	-1.63237	0.00134745		serine protease SBT1
	Solyc05g008895.1	-1.62971	0.00425012		Bifunctional inhibitor/lipid-transfer protein/seed storage 2S albumin superfamily protein (AHRD V3.3 *** A0A1I9LP30_ARATH)
	Solyc06g053140.3	-1.6281	5.80454e-07		Rhodanese-like domain-containing protein 14, chloroplastic (AHRD V3.3 *** A0A2G2WIJ1_CAPBA)	AT4G27700
	Solyc01g109500.3	-1.6272	0.0164711		BURP domain-containing protein (AHRD V3.3 *-* A0A1Q3C0F5_CEPFO)
	Solyc06g072830.3	-1.62591	0.000339254		cell division cycle 20.2, cofactor of APC complex-like (AHRD V3.3 *** A0A2I4FBA0_9ROSI)	AT4G33270	CDC20-1
	Solyc11g008780.2	-1.61856	2.61808e-05		Acetolactate synthase small subunit 1, chloroplastic (AHRD V3.3 *** A0A1U8ET50_CAPAN)	AT5G16290	VAT1
	Solyc05g006730.3	-1.61267	0.0295195		Glutathione S-transferase (AHRD V3.3 *** A0A200QY01_9MAGN)	AT1G10370	GSTU17
	Solyc03g083490.3	-1.61228	0.0459416		DUF1442 domain-containing protein (AHRD V3.3 *** A0A1Q3BAQ3_CEPFO)
	Solyc09g063130.3	-1.61196	0.000226563		Photosystem I reaction center subunit IV (AHRD V3.3 *-* A0A2P6U4S6_CHLSO)	AT2G20260	PSAE2
	Solyc03g026040.3	-1.61114	1.64033e-05		Leucine-rich repeat receptor protein kinase (AHRD V3.3 *** A0A2R6RQU4_ACTCH)	AT5G07280	EMS1
	Solyc08g007570.3	-1.61068	0.0306812		protein LITTLE ZIPPER 2-like (AHRD V3.3 *** A0A2I4GT19_9ROSI)
	Solyc00g006805.1	-1.60825	0.0496733
	Solyc12g005480.2	-1.60822	0.012147		Protein TPX2 (AHRD V3.3 *** A0A2G3BMI4_CAPCH)	AT1G03780	TPX2
	Solyc06g069723.1	-1.6081	0.000877734
	Solyc08g007800.3	-1.60764	0.0239518		SPX domain-containing protein (AHRD V3.3 *** D7MDY2_ARALL)	AT4G22990
	Solyc08g078020.1	-1.60738	0.00753921		Methionine rich arabinogalactan (AHRD V3.3 *-* Q52QJ6_SOLLC)
	Solyc01g110160.3	-1.60717	0.000124451		hypothetical protein (AHRD V3.3 *** AT2G21385.5)
	Solyc03g044085.1	-1.60685	0.0108079
	Solyc12g094720.2	-1.60532	0.000741351		PsbP family (AHRD V3.3 *** A0A2U1P1U5_ARTAN)	AT1G76450	PPD3
	Solyc12g055810.1	-1.60437	0.00918618		P-loop containing nucleoside triphosphate hydrolases superfamily protein (AHRD V3.3 *** A0A1P8B3B9_ARATH)
	Solyc10g080880.2	-1.60374	1.27489e-08		SlPIN7
	Solyc09g074630.3	-1.60337	0.0277534		BTB domain-containing protein/NPH3 domain-containing protein (AHRD V3.3 *** A0A1Q3CT76_CEPFO)	AT1G03010
	Solyc06g073820.2	-1.60308	0.0195642		Ubiquitin carboxyl-terminal hydrolase 12 (AHRD V3.3 *** A0A2G2XWY4_CAPAN)
	Solyc02g083120.2	-1.60285	0.00070907		DUF241 domain-containing protein (AHRD V3.3 *** A0A1Q3CEB1_CEPFO)	AT4G35720
	Solyc03g117700.2	-1.60123	0.0354486
	Solyc04g014850.3	-1.60103	0.00217063		structural maintenance of chromosomes protein (AHRD V3.3 *-* AT4G17240.1)
	Solyc10g078680.2	-1.60035	0.00349943		C2 calcium/lipid-binding plant phosphoribosyltransferase family protein (AHRD V3.3 *** A0A061DXG0_THECC)
	Solyc02g078720.3	-1.59749	0.00681616		multidrug resistance protein (AHRD V3.3 *** AT1G58007.4)
	Solyc08g082070.3	-1.59552	0.00131409		High mobility group B protein 6 (AHRD V3.3 *** A0A2G2XK70_CAPBA)	AT4G23800	HMGB6
	Solyc01g104230.3	-1.59277	0.0233014		F-box protein (AHRD V3.3 *** A0A1U8DY68_CAPAN)
	Solyc02g090540.3	-1.59171	0.00122434		Glucose/ribitol dehydrogenase (AHRD V3.3 *** A0A2U1NV71_ARTAN)	AT3G50560
	Solyc07g055750.3	-1.58891	0.0373019		Strictosidine synthase-like protein (AHRD V3.3 *** A7WPL3_TOBAC)
	Solyc08g082200.3	-1.58833	0.00467138		DNA primase (AHRD V3.3 *** A0A2G3ADK9_CAPAN)	AT5G41880	POLA3
	Solyc08g075485.1	-1.58629	0.0113568
	Solyc07g005510.3	-1.58232	1.02442e-05		Omega-6 fatty acid desaturase, chloroplastic (AHRD V3.3 *** A0A2G3BXG4_CAPCH)	AT4G30950	FAD6
	Solyc02g090930.3	-1.57589	7.87815e-06		Lipase (AHRD V3.3 *** A0A200QYW4_9MAGN)
	Solyc08g069230.3	-1.57361	0.00391736		chaperone protein dnaJ-like protein (AHRD V3.3 *** AT2G24395.1)	AT2G24395
	Solyc07g063970.3	-1.57346	6.20094e-06		C2H2 zinc finger protein (AHRD V3.3 *** A0A2K3NT14_TRIPR)	AT5G54630
	Solyc11g071730.2	-1.57274	0.000112654		Phragmoplast orienting kinesin-1 (AHRD V3.3 *** A0A2G3BAM6_CAPCH)	AT3G44050	KIN12E
	Solyc06g073980.3	-1.56951	0.0010661		B3 domain-containing protein (AHRD V3.3 *** A0A2G2WMI9_CAPBA)
	Solyc04g063240.3	-1.56515	1.17054e-07		Protein STAY-GREEN, chloroplastic (AHRD V3.3 *** A0A2G2WYV6_CAPBA)	AT1G44000	SGRL
	Solyc03g116870.3	-1.56203	0.000179148		NAD(P)H dehydrogenase subunit 48 (AHRD V3.3 *** A0A0F7GZU3_9ROSI)	AT1G15980	PNSB1
	Solyc02g081600.3	-1.55537	0.00297059		Zinc transporter protein (AHRD V3.3 *-* A5BDR3_VITVI)
	Solyc10g075160.1	-1.55526	0.000205381		Ferredoxin (AHRD V3.3 *** K4D1V7_SOLLC)
	Solyc02g021430.1	-1.55399	8.7659e-06		Mitochondrial transcription termination factor family protein (AHRD V3.3 *** O64685_ARATH)
	Solyc10g012050.3	-1.55329	0.00576043		Mechanosensitive ion channel protein 1, mitochondrial (AHRD V3.3 *** A0A2G3BDL8_CAPCH)	AT4G00290	MSL1
	Solyc08g008630.3	-1.55319	0.00669902		beta-carotene isomerase D27, chloroplastic (AHRD V3.3 *** A0A2I4EYC2_9ROSI)	AT1G64680
	Solyc10g005050.3	-1.55315	5.05463e-05		Protein CURVATURE THYLAKOID 1B, chloroplastic (AHRD V3.3 *** A0A2G3BDB1_CAPCH)	AT2G46820	CURT1B
	Solyc06g050560.3	-1.55114	0.0131327		Receptor-like kinase (AHRD V3.3 *** C4TP22_SOYBN)	AT3G51740	IMK2
	Solyc07g062710.3	-1.55099	0.00173088		Basic-leucine zipper (BZIP) transcription factor family protein (AHRD V3.3 *-* A0A1I9LST2_ARATH)
	Solyc10g009150.3	-1.54909	0.0220397		Organ specific protein (AHRD V3.3 *-* A0A2U1PW62_ARTAN)
	Solyc01g080280.3	-1.54701	2.37751e-07		chloroplast glutamine synthetase	AT5G35630	GLN2
	Solyc12g088140.2	-1.54611	0.0214314		Hydroxyproline-rich glycoprotein (AHRD V3.3 *** A0A2K3L507_TRIPR)
	Solyc04g010190.1	-1.54401	0.00317334		FKBP-type peptidyl-prolyl cis-trans isomerase (AHRD V3.3 *** AT3G12345.1)
	Solyc08g068420.3	-1.54302	0.0126855		L-gulonolactone oxidase (AHRD V3.3 *** A0A1U7V6W8_NICSY)	AT5G11540	GULLO3
	Solyc03g097170.3	-1.53992	0.0306984		NAD(P)-binding Rossmann-fold superfamily protein (AHRD V3.3 *** A0A2U1LGD5_ARTAN)	AT2G23910
	Solyc02g065220.3	-1.5382	0.0464372		Cytochrome P450 (AHRD V3.3 *** A0A1U9X5Y9_THAGA)	AT2G45550	CYP76C4
	Solyc06g065680.3	-1.53802	2.45335e-06		cyclin A2	AT1G80370	CYCA2-4
	Solyc02g090890.3	-1.5379	0.00100417		zeaxanthin epoxidase	AT5G67030	ZEP
	Solyc01g095980.3	-1.53741	0.000318786		Acid phosphatase/vanadium-dependent haloperoxidase-related protein (AHRD V3.3 *** Q8RXV2_ARATH)	AT3G61770
	Solyc03g113450.3	-1.53442	0.00796404		Receptor-like protein kinase (AHRD V3.3 *** Q9FM23_ARATH)	AT5G62710
	Solyc03g114940.3	-1.52959	0.0136772		Cytochrome P450 (AHRD V3.3 *** A0A200PRH8_9MAGN)	AT1G74110	CYP78A10
	Solyc03g006840.3	-1.52865	0.00517659		LOW protein: M-phase inducer phosphatase-like protein (AHRD V3.3 *** Q9FIS0_ARATH)	AT5G62170
	Solyc05g050550.3	-1.52805	0.000717235		hypothetical protein (AHRD V3.3 *** AT5G53030.1)
	Solyc05g007780.3	-1.52751	0.00486768		Photosynthetic NDH subcomplex L 2 (AHRD V3.3 *** A0A0F7GYP0_9ROSI)	AT1G14150	PNSL2
	Solyc12g013810.2	-1.5222	0.00213391		Thioredoxin (AHRD V3.3 *** A0A2U1L6J8_ARTAN)	AT3G15360	ATHM4
	Solyc07g007920.2	-1.52209	0.0428811		Rif1_N domain-containing protein (AHRD V3.3 *** A0A1Q3D7F4_CEPFO)
	Solyc01g096370.3	-1.52087	0.0155536		transcription factor MYC2 (AHRD V3.3 *** A0A2I4DDN6_9ROSI)
	Solyc02g080540.1	-1.51984	0.00011543		ATP synthase gamma chain, chloroplastic (AHRD V3.3 *** A0A2G3D743_CAPCH)
	Solyc01g010710.3	-1.51901	0.0332575		Carboxypeptidase (AHRD V3.3 *** A0A2I4FWA2_9ROSI)
	Solyc07g007020.3	-1.5156	0.0425395		Protein kinase (AHRD V3.3 *** A1YKG7_BRASY)
	Solyc01g086920.3	-1.51445	0.00129178		Leucine-rich repeat receptor-like protein (AHRD V3.3 *** H6V789_MALDO)
	Solyc03g117730.3	-1.5136	0.00127167		Tubby-like protein 8 (AHRD V3.3 *** A0A2G2WQC4_CAPBA)	AT1G16070	TULP8
	Solyc09g064500.3	-1.51049	1.09842e-05		Photosystem II reaction center Psb28 protein (AHRD V3.3 *** A0A1U8EF03_CAPAN)	AT4G28660	PSB28
	Solyc01g005520.3	-1.50929	0.00205015		Protein LOW PSII ACCUMULATION 1, chloroplastic (AHRD V3.3 *-* A0A1J3E7D8_NOCCA)	AT1G55480	ZKT
	Solyc01g087690.2	-1.5067	0.0301068		RNA polymerase sigma factor sigD, chloroplastic (AHRD V3.3 *** A0A2G2XSP7_CAPBA)	AT5G13730	SIGD
	Solyc01g009040.3	-1.50482	0.000240055		cyclinB1_4	AT4G37490	CYCB1-1
	Solyc04g071500.3	-1.50406	0.0326283		Cupredoxin superfamily protein (AHRD V3.3 *** AT1G21090.1)	AT1G21090
	Solyc06g072810.3	-1.50255	0.00205565		Aspartic/glutamic acid-rich protein (AHRD V3.3 *-* Q8L6X8_ARATH)	AT5G17160
	Solyc03g043740.3	-1.49992	0.00223559		Hydroxyproline-rich glycoprotein family protein (AHRD V3.3 *** A0A2U1M3E1_ARTAN)
	Solyc06g008590.3	-1.49913	0.00834685		auxin-regulated IAA17
	Solyc03g007130.3	-1.49799	0.0263368		65-kDa microtubule-associated protein 3 (AHRD V3.3 *** A0A2G2ZYR6_CAPAN),Pfam:PF03999	AT5G51600	MAP65-3
	Solyc10g055630.2	-1.49767	0.0292512		plasma membrane intrinsic protein 2.9	AT4G35100	PIP2-7
	Solyc09g014480.2	-1.4971	2.37674e-07		Polygalacturonase inhibiting protein (AHRD V3.3 *** D7RJV7_CAPAN)
	Solyc02g055370.3	-1.49699	2.2343e-05
	Solyc07g005960.3	-1.49593	8.60643e-05		Carboxypeptidase (AHRD V3.3 *** A0A1U8F7V7_CAPAN)	AT4G30810	SCPL29
	Solyc06g007530.2	-1.49511	0.0367065		B3 domain-containing protein (AHRD V3.3 *** A0A1Q3AS81_CEPFO)
	Solyc06g060640.1	-1.49135	0.0084379		Bifunctional inhibitor/lipid-transfer protein/seed storage 2S albumin superfamily protein (AHRD V3.3 *** A0A2U1PU47_ARTAN)
	Solyc12g008600.2	-1.491	0.0145158		DUF1005 family protein (DUF1005) (AHRD V3.3 *** Q9M0F0_ARATH)	AT4G29310
	Solyc01g094890.3	-1.48878	0.047159		Ferric reduction oxidase 2 (AHRD V3.3 *** A0A2G2W6D0_CAPBA)
	Solyc12g005630.2	-1.48869	0.000313308		Cytochrome b6-f complex iron-sulfur subunit (AHRD V3.3 *** A0A1U8G0H9_CAPAN)	AT4G03280	PETC
	Solyc05g050770.3	-1.48796	0.00560926		Serine carboxypeptidase (AHRD V3.3 *** A0A2K3LD91_TRIPR)
	Solyc08g065430.3	-1.48579	0.0364937		Pollen-specific protein SF21 (AHRD V3.3 *** A0A1U8DRT3_CAPAN)	AT5G11790	NDL2
	Solyc09g014940.2	-1.4838	0.00629819		wound-induced protein 1-like (AHRD V3.3 *** A0A2I4HKI2_9ROSI)	AT5G01740
	Solyc08g069040.3	-1.48372	0.00674121		Peroxidase (AHRD V3.3 *** K4CMC4_SOLLC)
	Solyc07g056540.3	-1.48323	0.000342353		glycolate oxidase X92888	AT3G14420	GLO1
	Solyc12g044260.2	-1.48098	0.00306905		2-hydroxyacid dehydrogenase (AHRD V3.3 *** A9CH04_AGRFC)	AT1G79870	HPR2
	Solyc02g072540.3	-1.48082	0.0155536		Non-specific serine/threonine protein kinase (AHRD V3.3 *** A0A2G2XE54_CAPBA)	AT5G45820	CIPK20
	Solyc03g033360.2	-1.47907	0.00351172		Eukaryotic aspartyl protease family protein (AHRD V3.3 *** A0A2U1KXY4_ARTAN)
	Solyc01g087500.3	-1.47801	6.6301e-08		DNA topoisomerase 2 (AHRD V3.3 *** A0A2G2XSS9_CAPBA)	AT3G23890	TOP2
	Solyc03g098790.2	-1.4769	0.00402082		cathepsin D inhibitor protein
	Solyc03g113850.1	-1.47678	0.0220998		Transducin/WD40 repeat-like superfamily protein (AHRD V3.3 *** A0A2U1QGB4_ARTAN)
	Solyc04g005920.1	-1.47562	0.00118988		micronuclear linker histone polyprotein-like protein (AHRD V3.3 *** AT3G25590.1)
	Solyc05g054450.1	-1.47467	0.000226563		hypothetical protein (AHRD V3.3 *** AT3G55420.1)
	Solyc12g007010.2	-1.47366	0.00425012		Iron-sulfur cluster carrier protein (AHRD V3.3 *** A0A2T0U724_9SPHI)	AT3G24430	HCF101
	Solyc10g006755.1	-1.4723	0.00503391
	Solyc06g084470.3	-1.46587	0.00167512		plant/protein (AHRD V3.3 *** AT4G03150.1)
	Solyc09g074830.3	-1.46496	0.0198397		protein kinase WEE1	AT1G02970	WEE1
	Solyc02g066800.2	-1.46393	0.0464891		Unknown protein
	Solyc03g112760.3	-1.46336	1.42875e-05		transmembrane protein (AHRD V3.3 *** AT3G48200.1)
	Solyc08g006520.1	-1.45904	0.0275935		Protein GLUTAMINE DUMPER 4 (AHRD V3.3 *** A0A2G3BQN0_CAPCH)
	Solyc09g065910.2	-1.45688	0.00167452		Photosystem II reaction center W protein, chloroplastic (AHRD V3.3 *-* A0A1U8H8Q3_CAPAN)
	Solyc08g061560.3	-1.45546	2.22163e-06		Receptor protein kinase (AHRD V3.3 *** A0A0U5BM22_RORAQ)	AT2G26330	ERECTA
	Solyc12g014140.2	-1.45538	0.0437729		SlTCP3	AT3G15030	TCP4
	Solyc05g050980.3	-1.45479	0.00196271		3-phosphoshikimate 1-carboxyvinyltransferase (AHRD V3.3 *** A0A0M8KSM3_NICAT)	AT2G45300
	Solyc07g056360.1	-1.45391	0.00109648		Transcription factor PAR2 (AHRD V3.3 *** A0A1U8H7M7_CAPAN)
	Solyc11g008480.2	-1.45114	0.000448053		Photosystem II PsbP (AHRD V3.3 *** A0A200Q1H1_9MAGN)	AT3G05410	PPD7
	Solyc08g082630.3	-1.44996	1.84191e-05		Auxin Response Factor 9A
	Solyc01g089850.3	-1.44842	0.000591456		cyclinU4_1	AT2G44740	CYCU4-1
	Solyc02g067100.3	-1.44625	0.0257961		TPX2 (Targeting protein for Xklp2) protein family (AHRD V3.3 *** F4K9T9_ARATH)	AT5G15510
	Solyc09g011720.3	-1.44518	0.0385357		DUF3527 domain-containing protein (AHRD V3.3 *** A0A1Q3BBP6_CEPFO)	AT5G01030
	Solyc05g007420.1	-1.44516	0.00196297		TCP transcription factor 23
	Solyc05g046020.3	-1.44431	0.00200873		Peroxidase (AHRD V3.3 *** K4C0T5_SOLLC)	AT1G05260	PER3
	Solyc11g005710.2	-1.44008	3.15902e-08		WD40 repeat (AHRD V3.3 *** A0A200QPD0_9MAGN)	AT1G48870
	Solyc12g007020.2	-1.43859	0.000615075		DUF936 domain-containing protein (AHRD V3.3 *** A0A1Q3CPT5_CEPFO)	AT4G13370
	Solyc06g074870.2	-1.43846	4.03004e-05		sister chromatid cohesion 1 protein 1 (AHRD V3.3 *** A0A2I4EQY0_9ROSI)	AT5G05490	SYN1
	Solyc04g008600.3	-1.43788	0.0395553		Zinc knuckle (CCHC-type) family protein (AHRD V3.3 *** A0A1I9LR82_ARATH)	AT3G02820
	Solyc01g087040.2	-1.43683	1.50356e-07		Photosystem II PsbP (AHRD V3.3 *** A0A200Q959_9MAGN)
	Solyc01g096660.3	-1.43542	0.00436406		proline-rich family protein (AHRD V3.3 *** AT5G07020.1)
	Solyc04g079690.3	-1.43192	0.00542251		Protein kinase domain-containing protein (AHRD V3.3 *** A0A2U1M8U4_ARTAN)
	Solyc01g110940.3	-1.42692	0.0494261		Auxin-responsive protein SAUR20 (AHRD V3.3 *** A0A2G2XY34_CAPAN)	AT4G38840
	Solyc01g005990.3	-1.42626	0.0438061
	Solyc03g111610.3	-1.42594	0.00458912		Haloacid dehalogenase-like hydrolase domain-containing protein (AHRD V3.3 *** A0A2G3CCT0_CAPCH),Pfam:PF13419	AT3G48420	CBBY
	Solyc11g066660.2	-1.42443	0.00372947		Magnesium transporter MRS2-A, chloroplastic (AHRD V3.3 *** A0A2G2YHE9_CAPAN)	AT5G22830	MRS2-11
	Solyc04g026110.3	-1.42395	5.05463e-05		Disease resistance protein (AHRD V3.3 *** A0A200PUC6_9MAGN)	AT3G46530	RPP13
	Solyc05g015880.3	-1.42065	0.0111334		protein LAZY 1-like (AHRD V3.3 *** A0A2I4ENM3_9ROSI)
	Solyc05g051850.3	-1.41977	0.0223742		putative myo-inositol-1-phosphatase	AT5G10170	IPS3
	Solyc09g090410.3	-1.41893	0.000137298		50S ribosomal protein L28 (AHRD V3.3 *** A0A1U8GBC9_CAPAN)	AT2G33450	RPL28
	Solyc09g011810.3	-1.41824	0.00305372		Fructose-1,6-bisphosphatase (AHRD V3.3 *** B6TSK5_MAIZE)	AT3G54050	CFBP1
	Solyc12g011020.2	-1.41657	0.0106288		Haloacid dehalogenase (HAD) superfamily protein (AHRD V3.3 *** A0A2U1ND25_ARTAN)	AT3G58830
	Solyc06g005220.2	-1.41654	0.0440003		Pentatricopeptide repeat (AHRD V3.3 *** A0A200Q4B4_9MAGN)
	Solyc04g082840.3	-1.41441	0.000913619		B2-type cyclin dependent kinase	AT1G20930	CDKB2-2
	Solyc03g113910.3	-1.41359	0.0158451		Gibberellin-regulated protein 14 (AHRD V3.3 *** A0A2G3AWC5_CAPCH)
	Solyc09g014215.1	-1.41117	0.00311366		8-amino-7-oxononanoate synthase (AHRD V3.3 *** AT3G09050.1)
	Solyc06g054070.3	-1.41101	0.00108414		Non-specific lipid-transfer protein-like protein (AHRD V3.3 *** A0A1J6I240_NICAT)
	Solyc05g014000.3	-1.41094	0.000880726		Pectate lyase (AHRD V3.3 *** A0A2G3B8Z4_CAPCH)	AT1G67750
	Solyc07g051820.3	-1.40874	5.43675e-11		Cellulose synthase (AHRD V3.3 *** A0A200PYU7_9MAGN)	AT2G32530	CSLB3
	Solyc05g009380.3	-1.40821	0.0352224		lyrate	AT1G68480	JAG
	Solyc03g118780.3	-1.40688	0.0330698		Thaumatin-like protein (AHRD V3.3 *** A0A2G2WQ90_CAPBA)	AT1G73620
	Solyc10g076710.2	-1.40596	0.0299554		Phosphoinositide phospholipase C (AHRD V3.3 *** O49950_SOLTU)
	Solyc10g006860.3	-1.40521	0.0385357		NAD(P)-binding Rossmann-fold superfamily protein (AHRD V3.3 *** F4IPI3_ARATH)
	Solyc02g092570.1	-1.40446	0.0325463		Transcription factor GRAS (AHRD V3.3 *** A0A200R352_9MAGN)
	Solyc12g006820.2	-1.40384	0.0385357		3-ketoacyl-CoA synthase (AHRD V3.3 *** A0A1U8E9S6_CAPAN)
	Solyc10g011770.3	-1.40333	0.000923332		Protein CURVATURE THYLAKOID 1A, chloroplastic (AHRD V3.3 *** A0A2G3BDI0_CAPCH)	AT4G01150	CURT1A
	Solyc01g099410.3	-1.40226	0.0010084		Histone H2A (AHRD V3.3 *** A0A0H5QLQ1_9EUKA)	AT5G27670	HTA7
	Solyc10g076550.2	-1.40215	0.0299173		Wall-associated receptor kinase 1 (AHRD V3.3 *-* A0A2G2Y6I2_CAPAN)
	Solyc03g082430.1	-1.40206	0.0333831		Growth-regulating factor 5 (AHRD V3.3 *** A0A2G3A035_CAPAN)
	Solyc10g009320.3	-1.40192	0.000341322		NAD-dependent protein deacetylase HST1-like protein (AHRD V3.3 *-* AT2G46640.2)
	Solyc02g080810.3	-1.40059	0.000166564		Aminomethyltransferase (AHRD V3.3 *** A0A2G2VBG4_CAPBA)	AT1G11860
	Solyc02g093300.3	-1.39874	0.00252141		DNA polymerase (AHRD V3.3 *** H9E8V2_SOLLC)	AT5G67100	POLA
	Solyc10g080390.2	-1.39871	0.000113527		serine/threonine-protein kinase Nek6-like isoform X1 (AHRD V3.3 *** A0A2I4G4E6_9ROSI)
	Solyc02g030460.2	-1.39762	0.0404026		trihelix transcription factor ASR3-like isoform X1 (AHRD V3.3 *** A0A2I4HRK6_9ROSI)
	Solyc03g033590.1	-1.39647	0.00822332		Auxin-responsive protein SAUR20 (AHRD V3.3 *** A0A2G3A486_CAPAN)
	Solyc09g007940.3	-1.39582	1.91981e-07		Adenosine kinase (AHRD V3.3 *** A0A2G2VXW7_CAPBA)	AT5G03300	ADK2
	Solyc06g074820.3	-1.39522	0.0499295		tonoplast intrinsic protein 1.1
	Solyc03g083100.3	-1.39465	5.18826e-05		SUN-like protein 10	AT3G49260	iqd21
	Solyc02g014460.3	-1.39442	0.00185495		DNA damage-binding protein CMR1 (AHRD V3.3 *** R4XC35_TAPDE)	AT1G80710	DRS1
	Solyc06g008500.3	-1.39397	7.34908e-07		Ankyrin repeat-containing protein (AHRD V3.3 *-* A0A2U1M3J2_ARTAN)
	Solyc12g056830.1	-1.39266	0.000336655		ATP synthase subunit delta, chloroplastic-like (AHRD V3.3 *** A0A2I4F0A5_9ROSI)
	Solyc02g085745.1	-1.39248	0.0317229
	Solyc02g083720.3	-1.39164	0.0128789		MLO-like protein (AHRD V3.3 *** K4BAP0_SOLLC)
	Solyc03g118410.3	-1.39069	0.00203373		Acyl carrier protein (AHRD V3.3 *** A0A1U8G884_CAPAN)
	Solyc03g062700.3	-1.39051	0.000230679		ARM repeat superfamily protein (AHRD V3.3 *-* AT3G03970.6)	AT1G54385	SINE1
	Solyc11g071550.2	-1.38852	0.00138611		Amidase family protein (AHRD V3.3 *** A0A2U1LR37_ARTAN)	AT4G34880
	Solyc08g075990.3	-1.38673	0.00341851		protein LOW PSII ACCUMULATION 3, chloroplastic (AHRD V3.3 *** A0A2I4H7S7_9ROSI)	AT5G48790
	Solyc07g041770.1	-1.3864	0.00265911		Putative membrane lipoprotein (AHRD V3.3 *** AT3G42725.1)
	Solyc05g056300.3	-1.38534	0.0229732		Thioredoxin F-type, chloroplastic (AHRD V3.3 *** A0A2G2V655_CAPBA)	AT3G02730	TRXF1
	Solyc07g006030.3	-1.38486	0.000299848		Tetratricopeptide repeat (TPR)-like superfamily protein (AHRD V3.3 *** A0A2U1MFU8_ARTAN)	AT4G28080	TSS
	Solyc12g042170.2	-1.3847	0.00816126		Adp-ribosylation factor gtpase-activating protein agd3 (AHRD V3.3 *-* A0A314L4B5_NICAT)
	Solyc01g056780.3	-1.3836	0.000401252		50S ribosomal protein L34 (AHRD V3.3 *** A0A1U8FLP5_CAPAN)	AT1G29070	RPL34
	Solyc08g077230.3	-1.37885	0.0014876		Two-component response regulator APRR2-like protein (AHRD V3.3 *** A0A2K3PF46_TRIPR)	AT4G18020	APRR2
	Solyc01g096680.3	-1.37711	0.00624608		65-kDa microtubule-associated protein 5 (AHRD V3.3 *** A0A2G2YYM5_CAPAN),Pfam:PF03999	AT2G38720	MAP65-5
	Solyc01g088250.3	-1.37657	0.00438308		SUN domain protein3	AT5G13460	IQD11
	Solyc12g088930.1	-1.3727	6.78289e-06		protein MIZU-KUSSEI 1-like (AHRD V3.3 *** A0A2I4GRW5_9ROSI)
	Solyc02g083890.3	-1.36998	0.0040162		Chalcone-flavanone isomerase family protein (AHRD V3.3 *** AT5G66230.1)
	Solyc01g111260.2	-1.36502	0.0191804		1-phosphatidylinositol phosphodiesterase (AHRD V3.3 *** A0A1J3JKG9_NOCCA)
	Solyc11g011020.2	-1.36137	1.24762e-06		Ovary receptor kinase 11 (AHRD V3.3 *** S4WG09_SOLCH)
	Solyc01g058320.3	-1.35895	0.00152079		transmembrane protein (AHRD V3.3 *-* AT3G17120.5)	AT3G17120
	Solyc01g096360.3	-1.35831	4.82088e-05		Rho GTPase-activating protein 3 (AHRD V3.3 *** A0A2G2YYE8_CAPAN)	AT2G46710	ROPGAP3
	Solyc06g072710.3	-1.35799	4.15341e-05		RNA polymerase sigma factor sigA (AHRD V3.3 *** A0A2G2ZD00_CAPAN)	AT1G64860	SIGA
	Solyc07g039310.1	-1.35762	0.0335574		lysine-specific histone demethylase 1 homolog 1 (AHRD V3.3 *** A0A2I4HTG5_9ROSI)
	Solyc07g063080.3	-1.35727	0.00682402		Dynamin-related protein 5A (AHRD V3.3 *** A0A2G3C1N3_CAPCH)	AT1G53140	DRP5A
	Solyc10g006000.3	-1.35195	8.65859e-06		DEK (AHRD V3.3 *-* A0A200RBP9_9MAGN)
	Solyc05g009100.3	-1.34981	0.00244442		Leucine-rich repeat receptor-like protein kinase (AHRD V3.3 *** A0A2R6PBA1_ACTCH)	AT1G68400
	Solyc09g015170.3	-1.34949	0.00136573		Receptor-like kinase (AHRD V3.3 *** A0A0K9PDM5_ZOSMR)
	Solyc02g093170.3	-1.34948	5.94974e-07		Cyclin delta-3 (AHRD V3.3 *** F4JJY7_ARATH)
	Solyc12g008800.2	-1.34929	2.3234e-05		Transcription factor DIVARICATA (AHRD V3.3 *** A0A2G3BNV9_CAPCH)	AT5G56840
	Solyc01g111100.3	-1.34906	4.62049e-05		Neutral/alkaline invertase (AHRD V3.3 *** I0CL53_MANES)	AT4G34860	INVB
	Solyc03g118130.3	-1.3428	0.00407732		Rubredoxin (AHRD V3.3 *** A0A2K3LH61_TRIPR)	AT5G51010
	Solyc03g113300.3	-1.34163	0.00220609		Short-chain dehydrogenase reductase 5 (AHRD V3.3 *-* A0A2G3A1M8_CAPAN)
	Solyc02g069810.2	-1.34127	0.0364883		Nucleic acid binding protein (AHRD V3.3 *** A0A2K3PHJ0_TRIPR)
	Solyc08g079850.2	-1.34125	0.0144375		Subtilisin-like protease (AHRD V3.3 *** Q9LWA3_SOLLC)
	Solyc03g034170.3	-1.34037	0.00174615		acclimation of photosynthesis to environment (AHRD V3.3 *** AT5G38660.1)	AT5G38660	APE1
	Solyc03g121870.3	-1.34017	0.0262424		Methyltransferase-like protein (AHRD V3.3 *** A0A2G3D0I7_CAPCH),Pfam:PF13489
	Solyc05g012805.1	-1.33813	0.00264379
	Solyc09g008650.3	-1.3377	0.00677907		Peptidylprolyl isomerase (AHRD V3.3 *** A0A1U8E6I5_CAPAN)	AT3G10060	FKBP16-4
	Solyc09g065800.3	-1.33682	0.00159698		3-ketoacyl-CoA synthase (AHRD V3.3 *** A0A2U1NFY7_ARTAN)
	Solyc10g008320.1	-1.33663	0.0287294		microtubule-associated protein (AHRD V3.3 *** AT4G28310.1)
	Solyc02g072260.3	-1.33628	0.0454452		Rho termination factor (AHRD V3.3 *** A0A200QXF1_9MAGN)	AT4G18740
	Solyc08g013840.3	-1.33546	0.0447411		HAD hydrolase (AHRD V3.3 *** A0A200Q5F3_9MAGN),Pfam:PF13419
	Solyc10g081730.2	-1.33511	0.000836042		Protein WVD2-like 1 (AHRD V3.3 *** A0A2G3AVM2_CAPCH)	AT2G35880	WDL4
	Solyc03g096850.3	-1.33395	0.00119676		Rubredoxin family protein (AHRD V3.3 *** Q9FFJ2_ARATH)	AT5G17170	ENH1
	Solyc08g006990.2	-1.33364	0.0166399		Aluminum activated malate transporter family protein (AHRD V3.3 *** A0A2U1QG27_ARTAN)	AT4G17970	ALMT12
	Solyc07g042440.3	-1.33267	1.84191e-05		Peroxiredoxin Q (AHRD V3.3 *** D7TCA6_VITVI)	AT3G26060	ATPRX Q
	Solyc10g008740.3	-1.33058	6.81255e-05		Mg-protoporphyrin IX chelatase (AHRD V3.3 *** A0A2G2YJA3_CAPAN)	AT4G18480	CHLI1
	Solyc05g007090.3	-1.32928	0.000137245		Zinc knuckle (CCHC-type) family protein (AHRD V3.3 *** A0A1P8BB42_ARATH)	AT5G20220
	Solyc04g016480.3	-1.32813	2.68965e-07		SUN-like protein 12	AT5G03960	IQD12
	Solyc02g086350.3	-1.32801	0.0196133		Protein PLASTID MOVEMENT IMPAIRED 2 (AHRD V3.3 *** A0A1J3GMT9_NOCCA)	AT1G66840	PMI2
	Solyc06g059805.1	-1.32768	0.00781569
	Solyc10g006750.3	-1.32728	0.0156083		Unknown protein
	Solyc02g065190.3	-1.32546	0.0478126		Cytochrome P450 (AHRD V3.3 *** A0A1U9X5Y9_THAGA)	AT2G45550	CYP76C4
	Solyc08g074620.2	-1.32416	0.0476984		Polyphenol oxidase (AHRD V3.3 *** J7ES67_NICBE)
	Solyc10g074540.1	-1.32407	0.00674121		Protein EXORDIUM-like 3 (AHRD V3.3 *** A0A1U8DVK9_CAPAN)
	Solyc04g054190.3	-1.32201	0.0122141		Protein kinase superfamily protein (AHRD V3.3 *** A0A2U1MTH5_ARTAN)	AT5G64940	ATATH13
	Solyc02g070770.3	-1.32178	0.0178178		NAD(P)-binding Rossmann-fold superfamily protein (AHRD V3.3 *** A0A2U1NQA9_ARTAN)	AT2G34460
	Solyc07g062713.1	-1.32086	0.00197856
	Solyc08g005630.3	-1.32014	0.0165373		Long-chain-alcohol oxidase (AHRD V3.3 *** R9R6I9_SOLLC)	AT4G19380
	Solyc01g087780.2	-1.31902	0.0284409		serine protease SBT4A
	Solyc01g010135.1	-1.31848	0.00101313
	Solyc02g062610.3	-1.31814	0.0265733		Alpha/beta-Hydrolases superfamily protein (AHRD V3.3 *** O23227_ARATH)	AT4G36530
	Solyc09g074610.3	-1.31752	0.0425171		Chaperone protein DnaJ (AHRD V3.3 *** A0A2G3CTT7_CAPCH)	AT4G09350	ndhT
	Solyc10g005960.1	-1.3169	0.000316523		Fasciclin-like arabinogalactan protein (AHRD V3.3 *** A0A2R6P548_ACTCH)
	Solyc06g008050.3	-1.31529	0.000853514		Flavin-containing monooxygenase (AHRD V3.3 *** D2IGV3_SOLLC)	AT5G43890	YUC5
	Solyc04g074740.3	-1.31343	0.00208694		Blue copper protein (AHRD V3.3 *** A0A2G2ZQN6_CAPAN)	AT1G72230
	Solyc08g078790.1	-1.30858	0.0151703		hypothetical protein (AHRD V3.3 *** AT2G35736.2)
	Solyc10g083310.2	-1.30724	0.00141425		Kinesin-like protein (AHRD V3.3 *** A0A2G2YN20_CAPAN)	AT2G36200
	Solyc03g112390.3	-1.30568	0.0407423		R2R3MYB transcription factor 86
	Solyc02g068580.1	-1.30526	0.0369707		Histone acetyltransferase type B catalytic subunit (AHRD V3.3 *** A0A2G2W5B7_CAPBA)
	Solyc07g043330.2	-1.30511	0.0315951		Transcription factor GRAS (AHRD V3.3 *** A0A200QPL1_9MAGN)	AT5G41920	SCL23
	Solyc02g088560.3	-1.30227	0.0044694		Cyclic nucleotide-gated ion channel protein, putative (AHRD V3.3 *** G7L453_MEDTR)	AT5G15410	CNGC2
	Solyc04g054510.3	-1.30199	0.000295298		DNA-directed RNA polymerase subunit (AHRD V3.3 *** A0A1U8ETV9_CAPAN)	AT3G25940
	Solyc12g056220.2	-1.3019	0.000307477		plasma membrane intrinsic protein 1.3	AT4G23400	PIP1-5
	Solyc12g008980.2	-1.30128	2.51796e-09		Delta,Pfam:PF05834	AT5G57030	LUT2
	Solyc06g060360.3	-1.29975	0.0293481		Adenine nucleotide alpha hydrolases-like superfamily protein (AHRD V3.3 *** A0A1P8APG6_ARATH)	AT1G44760
	Solyc06g070900.3	-1.29858	1.21267e-05		TCP transcription factor 17	AT3G47620	TCP14
	Solyc04g072740.3	-1.29758	0.00637662		Sulfate transporter 2.1 (AHRD V3.3 *** A0A2G2ZQE3_CAPAN)	AT1G77990	SULTR2;2
	Solyc06g048620.3	-1.29758	0.00563278		Leucine-rich receptor-like kinase family protein (AHRD V3.3 *** A0A072V1G8_MEDTR)	AT3G56370	IRK
	Solyc10g084840.2	-1.2965	2.36911e-06		Thaumatin-like protein (AHRD V3.3 *** A0A2G2VUW4_CAPBA)	AT5G02140
	Solyc03g119220.3	-1.29616	0.0242029		Kinesin-like protein (AHRD V3.3 *** A0A2G3CZZ7_CAPCH)	AT1G18370	KIN7A
	Solyc08g077060.3	-1.29533	0.00973819		Zinc finger, LSD1-type (AHRD V3.3 *** A0A2U1LIJ4_ARTAN)	AT1G32540	LOL1
	Solyc11g012040.2	-1.29362	0.0195115		Ubiquitin-specific protease family C19 protein (AHRD V3.3 *** A0A2K3NKS0_TRIPR)
	Solyc04g005090.3	-1.29169	0.00112351		Cofactor assembly of complex C (AHRD V3.3 *** A0A1P8ASR1_ARATH)	AT1G59840	CCB4
	Solyc02g084440.3	-1.28882	4.02426e-05		Fructose-bisphosphate aldolase (AHRD V3.3 *** A0A2G3AA97_CAPAN)	AT4G38970	FBA2
	Solyc01g006790.2	-1.28849	0.0261431		hypothetical protein (AHRD V3.3 *-* AT2G27180.1)	AT3G11690
	Solyc08g069180.3	-1.28763	0.0193765		Protein kinase domain (AHRD V3.3 *** A0A200QZ79_9MAGN)	AT2G24370
	Solyc09g097910.3	-1.28718	0.0233943		30S ribosomal protein s1-like (AHRD V3.3 *** A0A2K3PDC1_TRIPR)	AT3G23700
	Solyc12g036470.2	-1.28706	0.000561729		bHLH transcription factor 071	AT1G18400	BEE1
	Solyc08g067180.3	-1.28676	0.00682503		Zinc finger protein (AHRD V3.3 *** A0A200PQI4_9MAGN)	AT3G15680
	Solyc05g005460.3	-1.28665	0.0326724		DC1 domain-containing protein (AHRD V3.3 *** A0A2U1QM98_ARTAN)	AT1G60420
	Solyc04g008570.3	-1.28332	0.0206328		Pentatricopeptide repeat-containing protein, chloroplastic (AHRD V3.3 *** A0A2G3CF28_CAPCH)	AT5G13770
	Solyc12g010380.2	-1.28268	0.000131066		Adenylate kinase (AHRD V3.3 *** A0A2U1NM67_ARTAN)	AT5G35170
	Solyc04g009180.2	-1.28153	0.0195115		TCP transcription factor 14	AT5G23280	TCP7
	Solyc09g014350.3	-1.28058	0.000369533		Glycerol-3-phosphate acyltransferase, expressed (AHRD V3.3 *** D8L9N9_WHEAT)	AT2G38110	GPAT6
	Solyc08g080730.3	-1.27917	0.0146362		Tetraspanin-10 (AHRD V3.3 *** A0A2G2XKQ0_CAPBA)	AT1G63260	TET10
	Solyc05g051640.3	-1.27836	0.0287675		Leucine-rich repeat receptor-like protein kinase (AHRD V3.3 *** A0A2R6PLW3_ACTCH)
	Solyc04g071700.3	-1.27832	0.00717628		5-formyltetrahydrofolate cyclo-ligase-like protein (AHRD V3.3 *** A0A2G3CMU4_CAPCH)	AT1G76730	COG0212
	Solyc09g008450.3	-1.2779	0.0176727		Ankyrin repeat-containing protein (AHRD V3.3 *** A0A2U1KVX6_ARTAN)	AT3G09890
	Solyc11g013890.1	-1.2779	0.0333742		F-box associated domain, type 1 (AHRD V3.3 *** A0A2U1K9Q2_ARTAN)
	Solyc01g106480.3	-1.27783	0.000298309		glyoxisomal malate dehydrogenase
	Solyc01g108390.3	-1.27738	0.0195951		Trypsin/subtilisin inhibitor (AHRD V3.3 *** A0A2G3AU57_CAPCH)
	Solyc11g069190.2	-1.27683	8.29473e-05		auxin response factor 4	AT5G60450	ARF4
	Solyc05g024430.3	-1.2765	0.00577184		transmembrane protein (AHRD V3.3 *-* AT4G13500.1)	AT4G13500
	Solyc11g072080.1	-1.27583	0.00427013		F-box/kelch-repeat protein (AHRD V3.3 *-* A0A2G3BAF6_CAPCH)
	Solyc03g063040.3	-1.2754	0.00861891		Amino acid transporter (AHRD V3.3 *-* S8DQ51_9LAMI)
	Solyc08g006070.3	-1.27517	0.0205569		AIG2-like protein (AHRD V3.3 *** A0A2I4GNX8_9ROSI)	AT4G31310
	Solyc01g109370.3	-1.27502	0.0138993		Acyltransferase domain-containing protein (AHRD V3.3 *** A0A1Q3CKP3_CEPFO)	AT3G18850	LPAT5
	Solyc09g083190.3	-1.27477	0.00309501		NAD(P)H dehydrogenase 18 (AHRD V3.3 *** A0A0F7CYQ9_9ROSI)
	Solyc06g065670.3	-1.27323	0.00233467		Pleiotropic drug resistance protein 4 (AHRD V3.3 *** A0A2G2WKR5_CAPBA)
	Solyc03g005620.3	-1.27223	0.0118775		Kinesin (AHRD V3.3 *** A0A200PVY6_9MAGN)	AT4G14330	KIN10A
	Solyc12g009600.2	-1.27031	0.00223932		Thylakoid lumenal 16.5 kDa protein, chloroplastic (AHRD V3.3 *** A0A2G2YVM2_CAPAN)	AT4G02530
	Solyc09g083150.3	-1.27011	0.016398		NADH dehydrogenase-like complex N (AHRD V3.3 *** A0A0F7H005_9ROSI)	AT5G58260	ndhN
	Solyc01g111630.3	-1.26897	0.00153401		glycerate dehydrogenase (AHRD V3.3 *** A0A2I4EWU8_9ROSI)	AT1G68010	HPR
	Solyc10g009290.1	-1.26864	0.0319174		bHLH transcription factor155
	Solyc09g009830.3	-1.26803	0.0137913		Alpha carbonic anhydrase (AHRD V3.3 *** A0A200QHP1_9MAGN)
	Solyc11g008830.2	-1.26801	0.0223949		LOB domain-containing protein 6 (AHRD V3.3 *** A0A2G3B0H5_CAPCH)	AT1G65620	AS2
	Solyc02g083980.3	-1.26754	0.00854242		Endoglucanase (AHRD V3.3 *** A0A2G3D7Z9_CAPCH)
	Solyc07g009150.3	-1.26515	1.28564e-06		Protein kinase superfamily protein (AHRD V3.3 *** A0A2U1PBK3_ARTAN)	AT5G50330
	Solyc12g009820.2	-1.26318	0.00634028		Monogalactosyldiacylglycerol synthase 3, chloroplastic (AHRD V3.3 *** A0A2G2X4B3_CAPBA)	AT5G20410	MGD2
	Solyc04g008820.3	-1.26159	0.0253291		High mobility group B protein 7 (AHRD V3.3 *** A0A2G2X9D0_CAPBA)	AT5G23420	HMGB7
	Solyc04g077690.2	-1.26134	0.0233943		hypothetical protein (AHRD V3.3 --* AT4G33800.2)
	Solyc06g065655.1	-1.26132	0.00259971
	Solyc03g114690.3	-1.26127	0.00373777		Transducin family protein / WD-40 repeat family protein (AHRD V3.3 *** A0A2U1KSI2_ARTAN)	AT3G42660
	Solyc05g052710.3	-1.25916	0.00233866		30S ribosomal protein S31, chloroplastic (AHRD V3.3 *** A0A1U8GYZ2_CAPAN)	AT2G38140	RPS31
	Solyc10g080600.2	-1.25812	0.0343477		Zinc finger protein 6 (AHRD V3.3 *** A0A1U8ENE4_CAPAN)	AT3G58070	GIS
	Solyc03g118240.3	-1.25808	0.000136753		Magnesium-protoporphyrin IX methyltransferase (AHRD V3.3 *** A0A1P8B4G1_ARATH)	AT4G25080	CHLM
	Solyc03g098060.2	-1.25603	0.00191235		zinc-finger homeodomain protein 11-like (AHRD V3.3 *** A0A2I4EVI3_9ROSI)
	Solyc04g007200.3	-1.25581	0.0354544		Methylketone synthase IIb (AHRD V3.3 *** E0YCS9_SOLLC)	AT1G68260	ALT3
	Solyc07g047940.3	-1.25394	0.00178709		Zinc finger transcription factor 49	AT2G05160
	Solyc01g010640.3	-1.25383	0.0119083		NAD(P)-linked oxidoreductase superfamily protein (AHRD V3.3 *** Q949S6_ARATH)	AT1G14345
	Solyc03g026210.3	-1.25266	0.00317499		Dihydrodipicolinate reductase-like protein (AHRD V3.3 *** A0A0F7GZT6_9ROSI)	AT5G52100	DAPB3
	Solyc11g012200.2	-1.25226	0.0221232		MBOAT (Membrane bound O-acyl transferase) family protein (AHRD V3.3 *** A0A2U1LYZ9_ARTAN)
	Solyc03g005060.3	-1.25197	7.94486e-05		Nucleolar-like protein (AHRD V3.3 *** F4J3H8_ARATH)
	Solyc02g063380.1	-1.25179	0.0321219		Unknown protein
	Solyc07g042580.3	-1.25107	0.00503749		microtubule-associated protein TORTIFOLIA1 (AHRD V3.3 *** A0A2I4EH42_9ROSI)	AT2G07170	TOR1L2
	Solyc09g008270.3	-1.24915	0.00370383		translation initiation factor (AHRD V3.3 *** AT2G36885.1)	AT2G36885
	Solyc03g096730.3	-1.24895	0.00234577		pollen-specific kinase partner protein	AT2G39770	CYT1
	Solyc10g007103.1	-1.24803	0.034447
	Solyc05g013150.3	-1.24719	2.15527e-05		ribulose-1,5 bisphosphate carboxylase/oxygenase large subunit N-methyltransferase, chloroplastic-like (AHRD V3.3 *** A0A2G2YDB5_CAPAN)
	Solyc09g083290.3	-1.2468	0.000327176		auxin-regulated IAA14	AT4G14550	IAA14
	Solyc04g009420.3	-1.2463	2.33716e-05		PsbP domain-containing protein (AHRD V3.3 *** A0A1Q3CAL9_CEPFO)	AT2G28605	PPD2
	Solyc08g006160.3	-1.24576	0.0492551		Plastid-lipid associated protein PAP / fibrillin family protein (AHRD V3.3 *** A0A2U1N400_ARTAN)	AT5G19940	PAP8
	Solyc05g006440.3	-1.24576	0.020937		transmembrane protein (AHRD V3.3 *** AT3G17930.1)	AT3G17930
	Solyc11g056640.2	-1.24359	0.00131819		inactive rhomboid protein (AHRD V3.3 *** AT5G12930.1)
	Solyc01g106750.2	-1.24239	0.0279698		Serine/threonine-protein kinase TOR (AHRD V3.3 *-* A0A2G2V7H7_CAPBA)
	Solyc02g089350.3	-1.24193	0.00344523	GAST1	Gibberellin regulated protein (AHRD V3.3 *** A0A2U1PE48_ARTAN)
	Solyc06g061100.3	-1.24045	0.011176		Aluminum activated malate transporter family protein (AHRD V3.3 *** A0A2U1LIJ8_ARTAN)
	Solyc01g097860.3	-1.24027	0.000368558		myelin-associated oligodendrocyte basic protein (AHRD V3.3 *-* AT1G54520.1)
	Solyc01g098190.3	-1.23947	0.00367251		(Sodium/potassium)/proton exchanger 4	AT3G05030	NHX2
	Solyc02g091470.3	-1.23862	9.83542e-06		Protein kinase superfamily protein (AHRD V3.3 *** A0A2U1NMG2_ARTAN)	AT5G37790
	Solyc10g081340.1	-1.23812	0.0195972		protein PHYTOCHROME KINASE SUBSTRATE 4 (AHRD V3.3 *** A0A2I4E5I9_9ROSI)
	Solyc06g066000.2	-1.2378	0.00145274		ATP synthase subunit b', chloroplastic (AHRD V3.3 *** A0A1U8GUM8_CAPAN)	AT4G32260
	Solyc04g015490.3	-1.23733	1.25942e-05		Mg-protoporphyrin IX chelatase (AHRD V3.3 *** A0A2G2ZF66_CAPAN)	AT1G08520	CHLD
	Solyc06g082970.3	-1.2368	0.0155871		Chaperone DnaJ-domain superfamily protein (AHRD V3.3 *** A0A0F7H181_9ROSI)	AT5G21430	ndhU
	Solyc05g006650.3	-1.23491	8.88809e-06		bHLH transcription factor 036	AT5G62610	BHLH79
	Solyc04g082270.3	-1.23348	0.00557035		DUF241 domain-containing protein (AHRD V3.3 *** A0A1Q3B6H2_CEPFO)	AT1G76240
	Solyc04g015850.2	-1.23245	0.0208026		Transmembrane protein (AHRD V3.3 *** Q9M2K7_ARATH)
	Solyc04g074080.3	-1.2303	0.0155536		WW domain-containing protein (AHRD V3.3 *** A0A2U1LGX7_ARTAN)	AT1G78170
	Solyc02g087400.1	-1.23008	0.00200873		Ankyrin repeat-containing protein (AHRD V3.3 *** A0A2U1KW09_ARTAN)
	Solyc02g079790.3	-1.22992	0.00561411		DUF538 domain-containing protein (AHRD V3.3 *** A0A1Q3D5N1_CEPFO)	AT1G61667
	Solyc05g005180.3	-1.22938	2.85277e-05		1,4-dihydroxy-2-naphthoyl-CoA synthase (AHRD V3.3 *** A0A2G2XZJ4_CAPAN)	AT1G60550	MENB
	Solyc10g079110.2	-1.22913	0.00785436		1-acyl-sn-glycerol-3-phosphate acyltransferase 2 (AHRD V3.3 *** A0A2G2YP29_CAPAN)	AT3G57650	LPAT2
	Solyc04g026300.1	-1.22687	0.0215788		Unknown protein
	Solyc07g053020.2	-1.22686	4.61314e-06		Disease resistance protein (AHRD V3.3 *** A0A200QY03_9MAGN)
	Solyc07g039195.1	-1.22613	0.000130679
	Solyc08g083350.3	-1.22564	0.00131819		50S ribosomal protein L11, chloroplastic (AHRD V3.3 *** A0A2G3AD25_CAPAN)	AT1G32990	RPL11
	Solyc11g042640.2	-1.22524	0.0145764		Rieske (2Fe-2S) domain-containing protein (AHRD V3.3 *** Q9C9I7_ARATH)	AT1G71500
	Solyc07g039190.3	-1.22498	4.27038e-06		hypothetical protein (AHRD V3.3 *-* AT5G56850.4)
	Solyc10g039290.2	-1.22491	5.0931e-09		Major facilitator superfamily protein (AHRD V3.3 *** A0A1P8AT47_ARATH)
	Solyc05g055680.3	-1.22399	0.0332575		transmembrane protein (AHRD V3.3 *-* AT5G36800.1)
	Solyc01g060415.1	-1.2232	0.00575629
	Solyc11g005190.2	-1.22251	0.0388512		WD40 repeat (AHRD V3.3 *** A0A200QUE5_9MAGN)	AT5G23730	RUP2
	Solyc06g065490.3	-1.21969	0.00582583		Photosystem II reaction center PsbP family protein (AHRD V3.3 *** A0A0F7CYM1_9ROSI)	AT3G56650	PPD6
	Solyc06g068010.3	-1.21827	0.00637662		Biotin carboxyl carrier protein of acetyl-CoA carboxylase (AHRD V3.3 *** A0A1J3F9E7_NOCCA)	AT1G52670
	Solyc08g079110.3	-1.2176	0.00254026		Thylakoid lumenal protein, chloroplastic (AHRD V3.3 *** A0A1U8GCA5_CAPAN)	AT1G12250	TL20.3
	Solyc08g006540.3	-1.21556	0.0162721		FK506 binding protein 13	AT5G45680	FKBP13
	Solyc06g072730.3	-1.21292	0.0436138		WEB family protein, chloroplastic (AHRD V3.3 *** A0A2G2WMC9_CAPBA)	AT5G16730
	Solyc03g025470.3	-1.21269	0.00725518		Kinesin-like protein (AHRD V3.3 *** E5GCU2_CUCME)	AT5G23910
	Solyc05g012370.3	-1.21134	4.70252e-05		Alpha/beta-Hydrolases superfamily protein (AHRD V3.3 *** Q6NL07_ARATH)	AT1G13820
	Solyc01g096240.3	-1.21129	1.12266e-05		plant/protein (AHRD V3.3 *** AT3G61870.1)	AT3G61870
	Solyc05g013510.3	-1.21081	0.00278643		Phosphate transporter (AHRD V3.3 *** Q6J2Q8_SOLTU)	AT3G26570	PHT2;1
	Solyc01g096940.3	-1.21067	0.0140022		Protein kinase (AHRD V3.3 *** Q2HVC0_MEDTR)
	Solyc01g006450.3	-1.21015	0.000385639		Enoyl-[acyl-carrier-protein] reductase [NADH], chloroplastic (AHRD V3.3 *** A0A2G3DE80_CAPCH)	AT2G05990	MOD1
	Solyc03g118510.3	-1.20994	0.020745		Ovary receptor kinase 27 (AHRD V3.3 *** S4WIQ7_SOLCH)	AT1G48480	RKL1
	Solyc10g084320.2	-1.2097	0.0216829		Subtilisin-like protease (AHRD V3.3 *** O82777_SOLLC)	AT5G67090	SBT1.9
	Solyc06g082300.3	-1.2087	0.000494329		UDP-glycosyltransferase 87A1-like (AHRD V3.3 *** A0A2I4FAC3_9ROSI)	AT2G30140	UGT87A2
	Solyc01g088610.3	-1.2082	0.017754		10 kDa chaperonin (AHRD V3.3 *** A0A2K3N899_TRIPR)	AT3G60210	CPN10-1
	Solyc11g019910.1	-1.20819	0.0095984		Plant invertase/pectin methylesterase inhibitor superfamily protein (AHRD V3.3 *** A0A2U1KPL8_ARTAN)
	Solyc05g026240.2	-1.20665	0.000164651		Leucine-rich repeat receptor-like protein kinase family (AHRD V3.3 *** A0A0K9Q1P6_ZOSMR)	AT2G19780
	Solyc03g044200.3	-1.20653	0.0173512		Alcohol dehydrogenase-like protein (AHRD V3.3 *** A0A291L9M0_MENPI)
	Solyc06g082750.3	-1.20651	0.00107625		50S ribosomal protein L17 (AHRD V3.3 *** A0A1U8H2A3_CAPAN)	AT3G54210	RPL17
	Solyc04g007110.3	-1.20325	0.010552		transmembrane protein (AHRD V3.3 *** AT3G25805.1)
	Solyc00g147577.1	-1.20303	0.0408996
	Solyc11g042940.2	-1.20226	0.00158242
	Solyc02g086730.2	-1.20127	0.00196462		Ribosomal protein L7/L12 (AHRD V3.3 *** A0A200R2P7_9MAGN)	AT3G27850	RPL12C
	Solyc06g048600.3	-1.20096	0.0164958		Response regulator 7	AT3G56380	ARR17
	Solyc04g016080.2	-1.2001	0.0364556		Kinesin-4 (AHRD V3.3 *** A0A2G2ZFA6_CAPAN)	AT3G10310
	Solyc07g054210.3	-1.19983	3.14888e-05		light dependent NADH:protochlorophyllide oxidoreductase 2
	Solyc08g075490.3	-1.19829	0.00372831		9-cis-epoxycarotenoid dioxygenase (AHRD V3.3 *** A0A193PR95_9LILI)	AT4G19170	CCD4
	Solyc03g117740.3	-1.19792	0.000247795		nuclear protein (AHRD V3.3 *** AT1G16080.1)
	Solyc05g025590.3	-1.19732	0.0047431		Replication protein A subunit (AHRD V3.3 *** A0A1U8GNS1_CAPAN)
	Solyc07g053630.3	-1.1969	0.0238685		Two-component response regulator (AHRD V3.3 *-* A0A0D3F1L6_9ORYZ)	AT2G20570	GPRI1
	Solyc06g068220.3	-1.19481	0.00481044		Alpha/beta-Hydrolases superfamily protein (AHRD V3.3 *** Q8VZ57_ARATH)	AT1G52510
	Solyc05g014560.3	-1.19443	0.0052634		3-oxoacyl-[acyl-carrier-protein] reductase, chloroplastic (AHRD V3.3 *** A0A2I0XGI5_9ASPA),Pfam:PF13561	AT1G24360
	Solyc09g090960.3	-1.19406	0.00341461		RNA-binding (RRM/RBD/RNP motifs) family protein (AHRD V3.3 *** A0A2U1N2D5_ARTAN)	AT1G60000
	Solyc05g005760.3	-1.19393	0.00113963		NHL domain-containing protein (AHRD V3.3 *** A0A2K3PAQ7_TRIPR)	AT1G70280
	Solyc10g085080.2	-1.19331	0.00918618		8-amino-7-oxononanoate synthase (AHRD V3.3 *** AT3G09050.1)
	Solyc04g072850.3	-1.19326	1.02442e-05		Beta-D-xylosidase (AHRD V3.3 *** H1AC33_SOLLC)	AT1G78060	BXL7
	Solyc06g070970.3	-1.19265	0.0162721		microtubule-associated futsch-like protein (AHRD V3.3 *-* AT5G62550.1)
	Solyc06g073450.3	-1.1924	0.0040766		hypothetical protein (DUF1685) (AHRD V3.3 *** AT1G05870.9)	AT2G31560
	Solyc10g082030.2	-1.19195	0.000398671		Peroxiredoxin (AHRD V3.3 *** Q9FE12_PHAVU)	AT5G06290	2-Cys Prx B
	Solyc03g025680.3	-1.19124	0.0133753		PAR1 (AHRD V3.3 *** A0A2U1P9T7_ARTAN)	AT5G52390
	Solyc10g044510.2	-1.19086	0.000303071		MLO-like protein (AHRD V3.3 *** K4CZH6_SOLLC)	AT1G11000	MLO4
	Solyc06g060520.1	-1.19057	0.00247131		DUF1191 domain-containing protein (AHRD V3.3 *** A0A1Q3BAW9_CEPFO)
	Solyc04g080380.3	-1.19013	0.0276447		Leucine carboxyl methyltransferase (AHRD V3.3 *** A0A2U1QMA3_ARTAN)	AT5G42760
	Solyc12g009650.2	-1.18992	0.0172305		Sl proline-rich protein	AT2G10940
	Solyc11g008810.2	-1.18847	0.000815711		Beta-hexosaminidase (AHRD V3.3 *** M1BC44_SOLTU)	AT1G65590	HEXO3
	Solyc04g077490.3	-1.18807	0.0313578		AP2-like ethylene-responsive transcription factor ANT (AHRD V3.3 *** A0A2G2Z848_CAPAN)	AT4G37750	ANT
	Solyc04g078610.3	-1.18711	0.000121595		Kinesin (AHRD V3.3 *** A0A200QZN6_9MAGN)	AT5G47820	KIN4A
	Solyc01g005755.1	-1.18698	0.00830034
	Solyc03g013240.3	-1.18672	0.00205283		lysine-tRNA ligase (AHRD V3.3 *** AT3G01060.1)	AT3G01060
	Solyc04g081235.1	-1.18667	0.00156936
	Solyc05g007830.3	-1.1865	0.0386895		expansin12	AT2G03090	EXPA15
	Solyc06g007130.3	-1.18609	0.00122996		omega-3 fatty acid desaturase -3
	Solyc12g098510.1	-1.18426	0.00560926		Rapid ALkalinization Factor (AHRD V3.3 *-* A0A2U1NZS8_ARTAN)
	Solyc07g066310.3	-1.18361	0.0173829	PSBR	Photosystem II 10 kDa polypeptide, chloroplastic (AHRD V3.3 *** A0A2G3C3G4_CAPCH)	AT1G79040	PSBR
	Solyc04g071820.3	-1.18027	0.011703
	Solyc12g088820.2	-1.18015	0.0198211		Non-specific serine/threonine protein kinase (AHRD V3.3 *** A0A2G3B403_CAPCH)	AT5G09890
	Solyc07g065600.3	-1.17911	0.000531437		Inner centromere protein, ARK-binding region protein (AHRD V3.3 *-* A0A1P8BE82_ARATH)	AT5G55820
	Solyc12g010230.2	-1.17862	0.000240055		Calcineurin-like metallo-phosphoesterase superfamily protein (AHRD V3.3 *** A0A2U1LQM8_ARTAN)	AT4G30993
	Solyc01g091670.3	-1.17854	0.00357117		3-oxo-Delta(4,5)-steroid 5-beta-reductase (AHRD V3.3 *** A0A2G3DDY0_CAPCH)
	Solyc09g090680.3	-1.17798	0.00729706		Cysteine-rich repeat secretory protein 3 (AHRD V3.3 *** A0A2G3CR65_CAPCH)	AT1G04520	CRRSP3
	Solyc04g071650.3	-1.17705	0.0138237		Cellulose synthase (AHRD V3.3 *** K4BTF5_SOLLC)
	Solyc03g097380.3	-1.17684	0.0357011		Heavy metal-associated isoprenylated plant protein (AHRD V3.3 *-* A0A2R6PUZ2_ACTCH)	AT5G63530	HIPP07
	Solyc08g077990.3	-1.17644	0.0477816		Kinase like protein (AHRD V3.3 *-* Q0WPK0_ARATH)	AT4G16970
	Solyc05g055840.3	-1.17626	0.00375504		Glycosyltransferase (AHRD V3.3 *** A0A1Q3DDP0_CEPFO)
	Solyc09g090180.1	-1.17505	0.0329044		Protein LIGHT-DEPENDENT SHORT HYPOCOTYLS 6 (AHRD V3.3 *** A0A2G2W1D1_CAPBA)
	Solyc08g080400.1	-1.17169	0.0353534		Transcription factor GRAS (AHRD V3.3 *** A0A200QUK0_9MAGN)	AT1G63100	SCL28
	Solyc12g098660.2	-1.17061	0.0358655		Alpha/beta-Hydrolases superfamily protein (AHRD V3.3 *** A0A2U1NVP4_ARTAN)	AT5G19850
	Solyc12g098890.2	-1.17031	5.29364e-05		50S ribosomal protein L18 (AHRD V3.3 *** A0A1U8F639_CAPAN)	AT1G48350	RPL18
	Solyc08g077880.3	-1.17	0.00379253		Chlorophyll A-B binding protein (AHRD V3.3 *** A0A200RAS0_9MAGN)	AT5G47110	LIL3.2
	Solyc02g031920.3	-1.16992	0.0156268		pathogen-related protein-like (AHRD V3.3 *-* A0A2I4FK57_9ROSI)
	Solyc09g007190.3	-1.16964	0.0168632		Thioredoxin-like protein AAED1, chloroplastic (AHRD V3.3 *** A0A1U8E5E4_CAPAN)	AT2G37240
	Solyc06g083030.3	-1.16887	0.00172361		Carboxypeptidase (AHRD V3.3 *** A0A2G2WN52_CAPBA)	AT4G12910	SCPL20
	Solyc11g068820.2	-1.16861	0.000620571		50S ribosomal protein L27 (AHRD V3.3 *** Q8LEF5_ARATH)	AT5G40950	RPL27
	Solyc04g008060.3	-1.16851	0.0243275		Vacuolar iron transporter (AHRD V3.3 *** C4B8E3_TULGE)	AT2G01770	VIT1
	Solyc03g071590.3	-1.16837	0.0037238		chloroplast malate dehydrogenase	AT5G58330
	Solyc04g076800.3	-1.16796	0.0145127		Pentatricopeptide repeat (AHRD V3.3 *** A0A200QXT4_9MAGN)
	Solyc01g109430.3	-1.16701	2.10502e-05		PPPDE putative thiol peptidase family protein (AHRD V3.3 *** Q8RXP3_ARATH)
	Solyc07g006035.1	-1.16692	0.00210972
	Solyc07g045010.3	-1.1668	0.00294859		Aspartyl/glutamyl-tRNA(Asn/Gln) amidotransferase subunit (AHRD V3.3 *** Q6NMH7_ARATH)
	Solyc06g007350.3	-1.16593	0.0397223		Protein phosphatase 2C (AHRD V3.3 *** B6T3C7_MAIZE)	AT2G30170
	Solyc11g069430.2	-1.16367	0.0452821		plasma membrane intrinsic protein 2.6	AT3G53420	PIP2-1
	Solyc03g114250.3	-1.16328	0.000161284		Phosphoglycerate mutase family protein (AHRD V3.3 *** A0A2U1L2I8_ARTAN)	AT5G62840
	Solyc02g093720.3	-1.16239	0.04599		TPX2 (Targeting protein for Xklp2) protein family (AHRD V3.3 *-* F4J761_ARATH)	AT3G01710
	Solyc05g054610.1	-1.16236	0.0107606		Histone H4 (AHRD V3.3 *-* F2E7L1_HORVV)
	Solyc02g089550.3	-1.16097	0.0238955		protein NSP-INTERACTING KINASE 1 (AHRD V3.3 *** A0A1U8FR57_CAPAN)	AT5G16000	NIK1
	Solyc04g015040.3	-1.16091	0.00766246		Peptidylprolyl isomerase (AHRD V3.3 *** A0A2G2XYE0_CAPAN)	AT2G43560	FKBP16-3
	Solyc05g012280.3	-1.16041	0.0114423		wall-associated receptor kinase-like 1 (AHRD V3.3 *** A0A2I4H883_9ROSI)
	Solyc02g077030.3	-1.1579	0.0190033		Phospholipase A1-II 1 (AHRD V3.3 *** A0A2G2VBM1_CAPBA)
	Solyc02g069920.3	-1.15754	0.0174698		2-succinylbenzoate--CoA ligase, chloroplastic/peroxisomal (AHRD V3.3 *** A0A2G2XDL4_CAPBA)	AT1G30520	AAE14
	Solyc06g071290.3	-1.15727	0.000981817		Aldehyde dehydrogenase (AHRD V3.3 *** A0A0K9R405_SPIOL)	AT1G74920	ALDH10A8
	Solyc06g084480.3	-1.15656	0.00101497		protease Do-like 2, chloroplastic (AHRD V3.3 *** A0A2I4ERY8_9ROSI)	AT2G47940	DEGP2
	Solyc12g008580.2	-1.15639	0.000214614		Glucan endo-1,3-beta-glucosidase 12 (AHRD V3.3 *** A0A2G2X3S4_CAPBA)	AT5G56590
	Solyc03g095860.3	-1.15589	5.89965e-05		Ankyrin repeat-containing protein (AHRD V3.3 *** A0A2U1NC91_ARTAN)
	Solyc10g044840.2	-1.15497	0.0292784		YacP-like NYN domain protein (AHRD V3.3 *** F4IQD4_ARATH)	AT2G02410
	Solyc03g007050.3	-1.15298	1.19723e-05		LRR receptor-like kinase family protein (AHRD V3.3 *** A0A072VP04_MEDTR)	AT5G62230	ERL1
	Solyc07g018140.3	-1.15188	0.00025865		Protein kinase superfamily protein (AHRD V3.3 *** A0A2U1MSN8_ARTAN)	AT2G18890
	Solyc02g070490.3	-1.15154	0.0201041		Alpha/beta-Hydrolases superfamily protein (AHRD V3.3 *** Q9FFW9_ARATH)	AT5G38520
	Solyc01g106910.3	-1.14925	0.0089042		hypothetical protein (AHRD V3.3 *** AT4G33800.2)
	Solyc01g107660.3	-1.14897	0.00252037		Stress enhanced protein 1, chloroplastic (AHRD V3.3 *** A0A2G2W962_CAPBA)	AT4G34190	37135
	Solyc03g097950.3	-1.14871	0.0238661		50S ribosomal protein L29, chloroplastic (AHRD V3.3 *** A0A2G3CA56_CAPCH)	AT5G65220	RPL29
	Solyc06g074800.1	-1.14859	0.00928491		Zinc finger protein (AHRD V3.3 *** A0A200R9U1_9MAGN)
	Solyc09g083120.3	-1.14835	0.000395638		Acylamino-acid-releasing enzyme (AHRD V3.3 *** A0A1J3FLE9_NOCCA)	AT4G14570
	Solyc01g097110.2	-1.14418	0.0244188		Fanconi anemia group D2 protein (AHRD V3.3 *** A0A1P8B4W1_ARATH)	AT4G14970
	Solyc08g076610.3	-1.14382	0.0327019		Cell cycle checkpoint protein RAD1 (AHRD V3.3 *** A0A1J3GMC0_NOCCA)	AT4G17760
	Solyc06g060880.3	-1.14351	0.0362193		FAD/NAD(P)-binding oxidoreductase family protein (AHRD V3.3 *** A0A2U1Q205_ARTAN)	AT2G35660	CTF2A
	Solyc09g065780.3	-1.14289	0.00540908		3-ketoacyl-CoA synthase (AHRD V3.3 *** A0A2U1NFY7_ARTAN)
	Solyc09g007380.3	-1.14285	0.0043442		Alpha/beta-Hydrolases superfamily protein (AHRD V3.3 *** Q9SF34_ARATH)	AT3G09690
	Solyc11g066410.2	-1.14103	0.0128954		50S ribosomal protein L9 (AHRD V3.3 *** B4FU53_MAIZE)	AT3G44890	RPL9
	Solyc03g025830.3	-1.1394	0.000157391		Myosin heavy chain-related protein (AHRD V3.3 *** Q9C8T4_ARATH)	AT5G52280
	Solyc08g079240.3	-1.13924	0.0122406		dimethylallyl%2C adenosine tRNA methylthiotransferase (AHRD V3.3 *** AT1G62780.1)	AT1G62780
	Solyc03g113280.3	-1.13914	0.00725518		Integral membrane HPP family protein (AHRD V3.3 *** A0A2U1NK12_ARTAN)	AT3G47980
	Solyc06g060860.2	-1.13865	0.0392505		ATP-dependent caseinolytic protease/crotonase family protein (AHRD V3.3 *** AT4G16807.1)	AT4G16807
	Solyc10g079510.2	-1.13833	0.0210772		RAD3-like DNA-binding helicase protein (AHRD V3.3 *** A0A1P8AV25_ARATH)	AT1G20720
	Solyc02g086890.3	-1.1374	0.0333742		Calcium homeostasis regulator CHoR1 (AHRD V3.3 *** Q5QTN8_SOLTU)	AT3G55250	PSA3
	Solyc06g074510.3	-1.13706	0.00748782		Phosphoglycerate/bisphosphoglycerate mutase family protein (AHRD V3.3 *** A0A1P8BB43_ARATH)	AT5G22620
	Solyc10g008520.3	-1.13685	0.00188502		Auxin-responsive GH3 family protein (AHRD V3.3 *** A0A2U1MRW5_ARTAN)	AT4G03400	DFL2
	Solyc04g012060.3	-1.13612	0.00438308		Ribonucleoside-diphosphate reductase (AHRD V3.3 *** A0A1U8FDK5_CAPAN)	AT2G21790	RNR1
	Solyc02g087880.3	-1.13554	0.00753921		Tubulin alpha chain (AHRD V3.3 *** A0A1U8FRN4_CAPAN)	AT4G14960	TUBA6
	Solyc05g009080.3	-1.13307	0.0150487		Cyclase/dehydrase family protein (AHRD V3.3 *** A0A2K3P6S6_TRIPR)	AT5G08720
	Solyc03g117543.1	-1.12934	0.00944606
	Solyc01g006340.3	-1.12921	0.000887534		DEAD-box ATP-dependent RNA helicase 41 (AHRD V3.3 *** A0A2G3DEE5_CAPCH)	AT3G02065	RH41
	Solyc09g065480.2	-1.1285	0.0016064		type I inositol polyphosphate 5-phosphatase 4-like (AHRD V3.3 *** A0A2I4HJ41_9ROSI)	AT3G63240	IP5P4
	Solyc01g095690.2	-1.12836	0.00872787		Pentatricopeptide repeat-containing protein, mitochondrial (AHRD V3.3 *** A0A2G2YY96_CAPAN)
	Solyc09g007480.3	-1.12812	0.0333807		transmembrane protein (AHRD V3.3 -** AT5G03120.1)
	Solyc10g079200.2	-1.12774	0.0102323		Mitochondrial carnitine/acylcarnitine carrier-like protein (AHRD V3.3 *** A0A2G2VW73_CAPBA)	AT5G46800	BOU
	Solyc02g078760.1	-1.12616	0.0248305		hypothetical protein (AHRD V3.3 *** AT1G11125.1)
	Solyc04g071930.3	-1.12558	0.000329477		Chlorophyll a/b binding protein domain-containing protein (AHRD V3.3 *** A0A2U1NAK6_ARTAN)	AT1G34000	OHP2
	Solyc05g013010.3	-1.12332	0.0421326		Sulfotransferase (AHRD V3.3 *** A0A2I4HG22_9ROSI)
	Solyc01g107340.3	-1.12304	0.0374687		classical arabinogalactan protein 9 (AHRD V3.3 *-* XP_004230717.1)
	Solyc07g007280.3	-1.1228	0.00825421		Chlororespiratory reduction 6 (AHRD V3.3 *** A0A0F7CZ65_9ROSI)	AT2G47910	CRR6
	Solyc06g060140.3	-1.12173	0.000189551		Kinesin domain-containing protein (AHRD V3.3 *** A0A1Q3BVU2_CEPFO)	AT1G21730	KIN7C
	Solyc11g066010.2	-1.12073	0.0220038		60S ribosomal protein L36 (AHRD V3.3 *** AT5G02440.1)
	Solyc12g010050.2	-1.1207	0.0102524		DNA-3-methyladenine glycosylase I (AHRD V3.3 *** A0A2I0WS59_9ASPA)	AT5G57970
	Solyc08g008020.1	-1.11934	0.0103591		C2 calcium/lipid-binding plant phosphoribosyltransferase family protein (AHRD V3.3 *** A0A061G6B5_THECC)
	Solyc03g118120.3	-1.11834	0.00353674		Transferring glycosyl group transferase (AHRD V3.3 *** A0A2K3L539_TRIPR)
	Solyc10g083170.2	-1.11827	0.00744267		NAD(P)-binding Rossmann-fold superfamily protein (AHRD V3.3 *** A0A2U1QER6_ARTAN),Pfam:PF13561
	Solyc06g066620.3	-1.11804	0.00951704		Protein CURVATURE THYLAKOID 1C, chloroplastic (AHRD V3.3 *** A0A2G2WLI3_CAPBA)	AT1G52220	CURT1C
	Solyc07g063733.1	-1.11758	0.0454498
	Solyc03g026200.3	-1.1171	0.00125961		protein COFACTOR ASSEMBLY OF COMPLEX C SUBUNIT B CCB2, chloroplastic (AHRD V3.3 *** A0A2I4GK97_9ROSI)	AT5G52110	CCB2
	Solyc08g005000.3	-1.11701	0.0141448		Glucan endo-1,3-beta-glucosidase 3 (AHRD V3.3 *** A0A1J3GQV0_NOCCA)
	Solyc01g102980.3	-1.11671	0.0190603		zinc-finger homeodomain protein 4 (AHRD V3.3 *** A0A2I4EEG0_9ROSI)	AT1G14440	ZHD4
	Solyc00g007300.3	-1.11623	0.0144375
	Solyc01g007130.3	-1.11547	0.0079816		Receptor protein kinase (AHRD V3.3 *** A0A2R6R7M6_ACTCH)
	Solyc06g074110.3	-1.11495	0.00368911		Transcription factor (AHRD V3.3 *** A0A2G2WMH3_CAPBA)	AT2G27230	LHW
	Solyc12g056350.2	-1.11346	0.00822888		Stress responsive alpha-beta barrel (AHRD V3.3 *** A0A200QUF2_9MAGN)	AT2G32500
	Solyc07g054170.3	-1.11339	0.010346		Expansin-B1 (AHRD V3.3 *** A0A1U8HBL3_CAPAN)	AT4G28250	EXPB3
	Solyc01g098985.1	-1.11228	0.0405158
	Solyc10g076700.2	-1.11217	0.000635234		Rhodanese-like domain-containing protein 10 (AHRD V3.3 *** A0A1U8EI03_CAPAN)	AT3G08920	STR10
	Solyc06g053585.1	-1.112	0.0163258
	Solyc12g006997.1	-1.11108	0.0200335		Heavy metal transport/detoxification superfamily protein (AHRD V3.3 *** A0A2U1NJ85_ARTAN)
	Solyc10g039270.2	-1.11092	0.0200483		Peptidylprolyl isomerase (AHRD V3.3 *** A0A1U8FL13_CAPAN)	AT3G60370
	Solyc01g006940.3	-1.11061	0.00177334		RNA-binding protein CP33, chloroplastic (AHRD V3.3 *-* A0A1J3GQ27_NOCCA)	AT3G52380	CP33
	Solyc01g057310.3	-1.1092	4.77465e-07		Phragmoplast orienting kinesin 2 (AHRD V3.3 *** A0A2G2XPE0_CAPBA)
	Solyc02g066920.3	-1.10793	0.0172305		Chlororespiratory reduction 7 (AHRD V3.3 *** A0A2U1NIM3_ARTAN)	AT5G39210	CRR7
	Solyc06g051990.3	-1.10784	0.0186434		Protein DEFECTIVE IN MERISTEM SILENCING 3 (AHRD V3.3 *** A0A2G3C6G2_CAPCH)	AT3G49250	DMS3
	Solyc04g082930.2	-1.10763	0.00949266		Chlorophyll a-b binding protein, chloroplastic (AHRD V3.3 *-* A0A1U8GA31_CAPAN)
	Solyc04g008650.3	-1.10472	0.000184109		Inactive leucine-rich repeat receptor-like serinethreonine-protein kinase (AHRD V3.3 *** A0A314KSQ6_NICAT)	AT1G10850
	Solyc03g032190.3	-1.10363	0.0245874		cyclinB2_7
	Solyc07g006630.3	-1.10138	0.00726244		Zinc finger protein CONSTANS-like 5-like (AHRD V3.3 *** A0A2K3N2C5_TRIPR)	AT5G57660	COL5
	Solyc02g084610.1	-1.10116	0.0302157		Leucine-rich repeat receptor-like protein kinase PXL2 (AHRD V3.3 *** A0A1J3GLI2_NOCCA)
	Solyc08g079310.3	-1.09826	0.0119549		Cytochrome P450 (AHRD V3.3 *** A0A1U9X605_THAGA)	AT4G12320	CYP706A6
	Solyc10g084150.2	-1.09501	0.0164965		Cytokinin riboside 5'-monophosphate phosphoribohydrolase (AHRD V3.3 *** A0A2G2VTW3_CAPBA)	AT2G28305	LOG1
	Solyc10g080500.2	-1.09347	0.00129642		Actin (AHRD V3.3 *** A0A2G2VVS8_CAPBA)	AT3G12110	ACT11
	Solyc03g019660.3	-1.09317	0.0214069		Thylakoid lumenal 17.9 kDa protein, chloroplastic (AHRD V3.3 *** A0A2G2V4Z7_CAPBA)
	Solyc08g023280.3	-1.09044	0.031793
	Solyc04g015030.3	-1.09015	0.00429174		Heavy metal-associated isoprenylated plant protein (AHRD V3.3 *** A0A2R6RB34_ACTCH)
	Solyc03g005230.3	-1.08777	0.00615259		2-methyl-6-phytyl-1,4-hydroquinone methyltransferase, chloroplastic (AHRD V3.3 *** A0A2G2WWA8_CAPBA)	AT3G63410	VTE3
	Solyc02g085100.3	-1.08766	0.00535903		Glucose-6-phosphate 1-epimerase (AHRD V3.3 *** A0A2G3AQU6_CAPCH)	AT5G66530
	Solyc06g051200.3	-1.08744	0.00153401		50S ribosomal protein L3 (AHRD V3.3 *** A0A2G2YWM5_CAPAN)	AT2G43030	RPL3A
	Solyc08g082400.1	-1.0873	7.56343e-05		Chlororespiratory reduction31 (AHRD V3.3 *** A0A0F7GYA7_9ROSI)
	Solyc02g087150.3	-1.08411	0.00270269		Heavy metal transport/detoxification superfamily protein (AHRD V3.3 *-* AT5G14910.2)	AT5G14910
	Solyc06g071030.3	-1.08356	0.0173911		isochorismate synthase	AT1G18870	ICS2
	Solyc05g014540.3	-1.08328	0.0320986		DNA polymerase alpha subunit B (AHRD V3.3 *** A0A2G3B930_CAPCH)	AT1G67630	POLA2
	Solyc01g096450.3	-1.08275	0.00114725		Eukaryotic aspartyl protease family protein (AHRD V3.3 *** A0A2U1PLR1_ARTAN)	AT5G07030
	Solyc01g006100.3	-1.08266	0.00115641		cytosine-5 DNA methyltransferase1L	AT1G69770	CMT3
	Solyc06g048950.3	-1.08263	0.00604005		Leucine-rich receptor-like kinase family protein (AHRD V3.3 *** A0A072V1G8_MEDTR)
	Solyc05g054530.1	-1.08261	0.00275499		transmembrane protein (AHRD V3.3 *-* AT5G59350.1)
	Solyc07g008470.3	-1.08185	0.0276864		macrophage migration inhibitory factor homolog (AHRD V3.3 *** A0A2I4FY87_9ROSI)	AT5G57170
	Solyc03g121180.3	-1.08178	0.0151063		GDSL esterase/lipase (AHRD V3.3 *** A0A2G3D0P9_CAPCH)	AT3G16370	APG
	Solyc02g092430.1	-1.0814	0.00660784		60S ribosomal protein L26 (AHRD V3.3 *** A0A1U8FHZ3_CAPAN)
	Solyc11g044530.2	-1.08026	0.00521915		Plastid-lipid associated protein PAP / fibrillin family protein (AHRD V3.3 *** A0A2U1MWE3_ARTAN)	AT3G26070	PAP4
	Solyc03g033610.1	-1.08013	0.00772332		Leucine-rich receptor-like protein kinase family protein (AHRD V3.3 *** A0A061DLN8_THECC)
	Solyc10g054910.1	-1.07988	0.0222502		Peptidyl-prolyl cis-trans isomerase (AHRD V3.3 *** A0A2G2W9L6_CAPBA)
	Solyc05g014310.3	-1.07824	0.00136064		multidrug resistance protein (AHRD V3.3 *** AT1G67700.4)	AT1G67700	HHL1
	Solyc04g063390.2	-1.07776	0.0102547		Chaperone protein dnaJ 10 (AHRD V3.3 *** A0A2G2ZPA7_CAPAN)
	Solyc06g053830.3	-1.07656	0.00565588		auxin-regulated IAA7
	Solyc03g060510.3	-1.07637	0.0234126		Keratin-associated protein, putative (DUF819) (AHRD V3.3 *** Q9LTG3_ARATH)
	Solyc06g065690.3	-1.07632	0.00660769		Serine/threonine protein phosphatase 2A regulatory subunit (AHRD V3.3 *** A0A2G2WKL6_CAPBA)	AT5G25510	B'KAPPA
	Solyc04g081870.3	-1.07591	0.000360485		Expansin A11	AT1G20190	EXPA11
	Solyc05g026550.3	-1.0751	0.0139281		NADH dehydrogenase-like complex L (AHRD V3.3 *** A0A0F7CYX9_9ROSI)	AT1G70760	ndhL
	Solyc12g100160.2	-1.07293	0.00281405		50S ribosomal protein L6 (AHRD V3.3 *** A0A2G2YBF1_CAPAN)	AT1G05190	RPL6
	Solyc07g007270.3	-1.07228	0.0356793		Unknown protein
	Solyc03g031800.3	-1.07049	0.0101933		Xyloglucan endotransglucosylase/hydrolase (AHRD V3.3 *** A0A2G2WX11_CAPBA)	AT1G11545	XTH8
	Solyc12g089210.2	-1.06962	0.000245385		Ornithine carbamoyltransferase (AHRD V3.3 *** A0A2G2YA09_CAPAN)	AT1G75330	OTC
	Solyc01g095670.3	-1.06882	0.00728907		Rhodanese-like domain-containing protein 4, chloroplastic (AHRD V3.3 *** A0A2G2YYH2_CAPAN)	AT4G01050	TROL
	Solyc07g056250.3	-1.06816	0.0473406		GDSL esterase/lipase (AHRD V3.3 *** A0A1J3J8D5_NOCCA)	AT5G50890
	Solyc07g065900.3	-1.06784	0.00191514		Fructose-bisphosphate aldolase (AHRD V3.3 *** A0A200Q3T9_9MAGN)	AT4G26530	FBA5
	Solyc03g113240.3	-1.06483	0.00796404		Transmembrane protein, putative (DUF1118) (AHRD V3.3 *** Q94F10_ARATH)	AT1G74730
	Solyc10g075020.2	-1.06464	0.0130768		Elongation factor P (AHRD V3.3 *** A0A2G2YL80_CAPAN)	AT3G08740
	Solyc10g084290.2	-1.0643	0.0231557		Interactor of constitutive active ROPs (AHRD V3.3 *** A0A2K3PRJ7_TRIPR)
	Solyc10g018300.2	-1.06427	0.0039407		Transketolase (AHRD V3.3 *** A0A200R9X0_9MAGN)	AT3G60750	TKL-1
	Solyc04g081320.3	-1.06421	0.00245382		Protein disulfide-isomerase LQY1, chloroplastic (AHRD V3.3 *** LQY1_ARATH)	AT1G75690	LQY1
	Solyc10g081085.1	-1.06272	0.00497095
	Solyc04g009020.3	-1.06261	0.00154733		High chlorophyll fluorescent 107 (AHRD V3.3 *** F4J3Z3_ARATH)	AT3G17040	HCF107
	Solyc05g054680.1	-1.06213	0.00369787		Receptor-like protein kinase THESEUS 1 (AHRD V3.3 *** A0A2G2WVE3_CAPBA)
	Solyc11g072840.1	-1.06126	0.00898685		Histone H4 (AHRD V3.3 *-* F2E7L1_HORVV)
	Solyc08g076480.3	-1.05824	0.0477771		Plastid lipid-associated protein chloroplastic-like (AHRD V3.3 *** A0A2K3PR63_TRIPR)	AT2G35490	PAP3
	Solyc04g007210.3	-1.05818	0.0134098		Zinc finger protein CONSTANS-LIKE 7 (AHRD V3.3 *** A0A2G2VK65_CAPBA)	AT1G25440	COL16
	Solyc03g115820.3	-1.05749	0.00488716		Ribulose-phosphate 3-epimerase-like (AHRD V3.3 *** A0A200QP25_9MAGN)	AT5G61410	RPE
	Solyc07g061890.1	-1.05646	0.0135252		Unknown protein
	Solyc02g093210.3	-1.05642	0.00932972		PI-PLC X domain-containing protein (AHRD V3.3 *** A0A2G3A7Y6_CAPAN)	AT5G67130
	Solyc12g010910.2	-1.05623	0.0467021		Phospholipase A1-IIdelta (AHRD V3.3 *** A0A2G2YTM0_CAPAN)	AT2G42690
	Solyc09g089690.3	-1.05569	0.00382102		2-oxoglutarate (2OG) and Fe(II)-dependent oxygenase superfamily protein (AHRD V3.3 *** A0A2U1NTU8_ARTAN)	AT1G04350
	Solyc04g040160.3	-1.05392	0.00402022		Protochlorophyllide-dependent translocon component 52, chloroplastic (AHRD V3.3 *** A0A2G2ZF87_CAPAN)	AT4G25650	PTC52
	Solyc02g094060.3	-1.05249	0.0217974
	Solyc06g049030.3	-1.05214	0.00271767		RING/U-box superfamily protein (AHRD V3.3 *** A0A2U1QK74_ARTAN)	AT3G10910	ATL72
	Solyc02g080330.3	-1.05184	0.0278893		Cytochrome P450 (AHRD V3.3 *** A0A200QM51_9MAGN)	AT1G11600	CYP77B1
	Solyc11g005090.2	-1.05106	0.0265249		cyclin A1	AT1G44110	CYCA1-1
	Solyc07g061900.3	-1.05017	0.00025865		50S ribosomal protein L4 (AHRD V3.3 *** B6TG27_MAIZE)	AT1G07320	RPL4
	Solyc03g111700.3	-1.05005	0.00958499		Metallo-hydrolase/oxidoreductase superfamily protein (AHRD V3.3 *** A0A2U1M7M5_ARTAN),Pfam:PF13483	AT1G29700
	Solyc01g111830.3	-1.04842	0.0044437		Methyltransferase (AHRD V3.3 *** O24154_TOBAC)	AT1G20330	SMT2
	Solyc05g052600.3	-1.04812	0.0253915		Sedoheptulose-1,7-bisphosphatase, chloroplastic (AHRD V3.3 *-* A0A1U8GZ15_CAPAN)
	Solyc07g063720.1	-1.04687	0.0168409		G-type lectin S-receptor-like serine/threonine-protein kinase (AHRD V3.3 *** A0A2G3C305_CAPCH)
	Solyc11g065190.2	-1.0462	0.0352193		Ubiquitin-conjugating enzyme (AHRD V3.3 *** A0A200PMH3_9MAGN)	AT1G50490	UBC20
	Solyc09g074880.3	-1.04569	0.0318513		Protein LOW PSII ACCUMULATION 1, chloroplastic (AHRD V3.3 *** A0A2G2W035_CAPBA)	AT1G02910	LPA1
	Solyc06g082760.3	-1.04413	0.00833893		50S ribosomal protein L17 (AHRD V3.3 *** A0A1U8H2A3_CAPAN)	AT3G54210	RPL17
	Solyc12g005280.2	-1.04115	0.00252251		tRNA (guanine(37)-N1)-methyltransferase (AHRD V3.3 *** A0A1U8FMJ3_CAPAN)	AT4G27340
	Solyc08g006550.3	-1.04082	0.0127837		Rop guanine nucleotide exchange factor 5 (AHRD V3.3 *** A0A1U8H3J1_CAPAN)	AT5G05940	ROPGEF5
	Solyc07g045300.3	-1.04066	0.0011174		transmembrane protein (AHRD V3.3 *** AT2G04360.1)	AT2G04360
	Solyc11g013270.2	-1.0398	0.0103967		O-fucosyltransferase (AHRD V3.3 *** A0A2P5CFH3_PARAD)	AT1G38131	OFUT11
	Solyc02g089050.3	-1.03977	1.06969e-05		protein LONGIFOLIA 1-like (AHRD V3.3 *** A0A2I4EBA4_9ROSI)
	Solyc01g057830.3	-1.03965	0.00572144		30S ribosomal protein S1 protein (AHRD V3.3 *** A0A2U1PM45_ARTAN)	AT5G30510	RPS1
	Solyc08g066180.3	-1.03928	0.00397168		Haloacid dehalogenase-like hydrolase family protein (AHRD V3.3 *** A0A2U1QHW6_ARTAN)	AT2G25870	YBEY
	Solyc09g048980.3	-1.03897	0.00742097		BTB domain-containing protein/NPH3 domain-containing protein (AHRD V3.3 *** A0A1Q3D396_CEPFO)	AT3G08570
	Solyc07g025490.2	-1.03892	0.0233567
	Solyc02g023950.3	-1.0381	0.00725247		Leucine-rich receptor-like protein kinase family protein (AHRD V3.3 *** A0A061G8R7_THECC)	AT4G20940
	Solyc01g100770.2	-1.03695	0.000557729		DUF538 domain-containing protein (AHRD V3.3 *** A0A1Q3CLQ5_CEPFO)
	Solyc11g017130.2	-1.03598	0.00552949		FHA domain-containing protein PS1 (AHRD V3.3 *** A0A2G3CMM6_CAPCH)	AT1G34355	PS1
	Solyc12g014490.2	-1.03596	0.0345052		65-kDa microtubule-associated protein 1-like (AHRD V3.3 *** Q9FEV7_TOBAC),Pfam:PF03999	AT5G55230	ATMAP65-1
	Solyc09g060100.3	-1.03453	0.0242898		transmembrane protein (AHRD V3.3 *** AT4G13150.1)	AT4G13150
	Solyc04g076310.3	-1.03309	0.000721886		Kinesin-like protein FRA1 (AHRD V3.3 *** A0A2G2ZQX3_CAPAN)	AT5G60930
	Solyc09g010810.3	-1.032	0.0124352		Kinesin-like protein (AHRD V3.3 *** A0A2G2YR28_CAPAN)	AT5G02370
	Solyc10g007670.3	-1.03174	0.00301428		hypothetical protein (AHRD V3.3 *-* AT2G33180.1)	AT2G33180
	Solyc06g007760.3	-1.03123	0.00231369		Ycf54-like protein (AHRD V3.3 *** B4FED9_MAIZE)	AT5G58250
	Solyc12g035710.2	-1.03037	0.030804		DUF21 domain-containing protein (AHRD V3.3 *** A0A2G2Y4P4_CAPAN)	AT4G14240	CBSDUF1
	Solyc02g087980.3	-1.03012	0.000167607		Structural maintenance of chromosomes protein (AHRD V3.3 *** A0A2G3ACB4_CAPAN)	AT5G48600	ATSMC3
	Solyc01g068540.3	-1.02957	0.00489043		Homeodomain-like superfamily protein (AHRD V3.3 *-* AT3G53440.2)	AT3G53440
	Solyc03g111680.3	-1.02856	0.0197236		DNA polymerase III subunit gamma/tau (AHRD V3.3 *** A0A2K3PCP8_TRIPR)	AT4G24790
	Solyc02g070790.3	-1.02712	2.32522e-05		3-oxoacyl-[acyl-carrier-protein] synthase (AHRD V3.3 *** A0A2I4EJY8_9ROSI)	AT5G46290	KASI
	Solyc07g056270.3	-1.0266	0.000187494		Receptor-like protein kinase (AHRD V3.3 *** A0A2K3P4G5_TRIPR)	AT2G42960
	Solyc08g029090.3	-1.02649	0.00859915		B3 domain-containing protein (AHRD V3.3 *-* A0A1Q3DFU3_CEPFO)
	Solyc04g071540.3	-1.02615	0.0164711		Sterol 3-beta-glucosyltransferase (AHRD V3.3 *** B6SKE1_MAIZE)	AT1G43620	UGT80B1
	Solyc04g079780.3	-1.02571	0.000729398		RBR-type E3 ubiquitin transferase (AHRD V3.3 *** A0A2G2X0V0_CAPBA)
	Solyc08g079750.3	-1.02548	0.00156304		1-aminocyclopropane-1-carboxylate synthase (AHRD V3.3 *** Q6U5H3_ROSHC)	AT1G62960	ACS10
	Solyc02g081210.3	-1.02449	0.00153401		Expansin (AHRD V3.3 *** K4B9Z1_SOLLC)	AT3G03220	EXPA13
	Solyc12g008520.2	-1.02378	0.0326283		SUN-like protein 32
	Solyc05g009820.3	-1.02363	0.00709142		Hexosyltransferase (AHRD V3.3 *** A0A2G2YCM5_CAPAN)	AT1G13250	GATL3
	Solyc11g069790.2	-1.02346	4.82088e-05		60 kDa chaperonin (AHRD V3.3 *** B2IXD2_NOSP7)	AT2G28000	CPN60A1
	Solyc04g078470.3	-1.02322	0.00129585		D-type cyclin-3
	Solyc05g055850.3	-1.02139	0.000307477		Protein RESISTANCE TO PHYTOPHTHORA 1, chloroplastic (AHRD V3.3 *** RPH1_SOLTU)
	Solyc08g080780.3	-1.02037	5.18826e-05		Myosin heavy chain-related protein (AHRD V3.3 *** Q9C8T4_ARATH)	AT1G63300
	Solyc07g007620.3	-1.02026	0.0233125		Monogalactosyldiacylglycerol synthase 3, chloroplastic (AHRD V3.3 *** A0A2G3BXT4_CAPCH)	AT5G20410	MGD2
	Solyc03g032040.3	-1.01799	0.00673038		Tonoplast monosaccharide transporter 1
	Solyc12g098630.2	-1.01529	0.00341461		Kinesin-like protein KIN12B (AHRD V3.3 *** A0A2G3B535_CAPCH)	AT3G23670	KIN12B
	Solyc03g007760.3	-1.01456	0.00394635		P-loop containing nucleoside triphosphate hydrolases superfamily protein (AHRD V3.3 *** F4JKF8_ARATH)	AT5G52882
	Solyc01g067700.3	-1.01374	0.0211324		SCA7, zinc-binding domain protein (AHRD V3.3 *-* X8JJA6_9HOMO)
	Solyc00g006820.3	-1.01306	0.00142015
	Solyc12g014160.2	-1.01294	0.041436		Unknown protein
	Solyc03g114310.3	-1.01232	0.0288595		MAP kinase kinase kinase 28
	Solyc01g010720.3	-1.01215	0.00138807		Carboxypeptidase (AHRD V3.3 *** A0A2I4FWA2_9ROSI)
	Solyc08g066050.3	-1.0102	0.0209404		Protein kinase domain (AHRD V3.3 *** A0A200QDK0_9MAGN)	AT4G32830	AUR1
	Solyc09g091430.3	-1.00926	0.0104826		Pectate lyase (AHRD V3.3 *** A0A2G2W1U1_CAPBA)	AT4G13710
	Solyc00g024150.3	-1.00903	0.0157714
	Solyc01g100220.3	-1.00892	0.038468		GATA transcription factor 23 (AHRD V3.3 *** A0A2G3AXR3_CAPCH)
	Solyc05g005873.1	-1.00866	0.00717129
	Solyc06g009783.1	-1.0082	0.0149134
	Solyc09g075460.3	-1.00739	0.0196578		Pectin lyase-like superfamily protein (AHRD V3.3 *** A0A2U1PV10_ARTAN)	AT3G16850
	Solyc04g071970.3	-1.00603	0.000271026		Low affinity potassium transport system protein (AHRD V3.3 *** Q8L8X4_ARATH)
	Solyc05g007180.3	-1.00523	0.00818388		jasmonic acid 1	AT1G69780	ATHB-13
	Solyc08g082570.3	-1.00355	0.00223559		hypothetical protein (AHRD V3.3 *-* AT5G42070.1)	AT5G42070
	Solyc03g120850.3	-1.00053	0.00761142		Chaperonin 60 beta (AHRD V3.3 *** A0A2U1NW26_ARTAN)
